# Supplementary material for: Tenascin-C can Serve as an Indicator for the Immunosuppressive Microenvironment of Diffuse Low-Grade Gliomas
Source: Front Immunol. 2022 Mar 16;13:824586. doi: 10.3389/fimmu.2022.824586 (PMC8966496; doi:10.3389/fimmu.2022.824586)
Supplement: Supplementary file 1 [file DataSheet_1.zip]

Archive with 11 entries (10 files):
- Rcode/
- Rcode/CIBERSORT.R
- Rcode/estimate.R
- Rcode/estimateHM.R
- Rcode/gseaGO.R
- Rcode/hclust.R
- Rcode/pheatmap.R
- Rcode/preGSEA.R
- Rcode/singleGeneBoxplot.R
- Rcode/ssGSEA.R
- Rcode/vioplot.R
