# Supplementary material for: Tenascin-C can Serve as an Indicator for the Immunosuppressive Microenvironment of Diffuse Low-Grade Gliomas
Source: Front Immunol. 2022 Mar 16;13:824586. doi: 10.3389/fimmu.2022.824586 (PMC8966496; doi:10.3389/fimmu.2022.824586)
Supplement: Supplementary file 1 [file DataSheet_1.zip › Rcode/estimate.R]

library(utils)
rforge <- "http://r-forge.r-project.org"
install.packages("estimate", repos=rforge, dependencies=TRUE)

if (!requireNamespace("BiocManager", quietly = TRUE))
    install.packages("BiocManager")
BiocManager::install("limma")


library(limma)
library(estimate)
setwd("C:\\Users\\biowolf\\Desktop\\ssGSEA\\10.estimate")                 #ÉèÖÃ¹¤×÷Ä¿Â¼
inputFile="symbol.txt"                                                  #ÊäÈëÎÄ¼þÃû×Ö

#¶ÁÈ¡ÎÄ¼þ
rt=read.table(inputFile,sep="\t",header=T,check.names=F)

#Èç¹ûÒ»¸ö»ùÒòÕ¼ÁË¶àÐÐ£¬È¡¾ùÖµ
rt=as.matrix(rt)
rownames(rt)=rt[,1]
exp=rt[,2:ncol(rt)]
dimnames=list(rownames(exp),colnames(exp))
data=matrix(as.numeric(as.matrix(exp)),nrow=nrow(exp),dimnames=dimnames)
data=avereps(data)

#É¾³ýÕý³££¬Ö»±£ÁôÖ×ÁöÑùÆ·
group=sapply(strsplit(colnames(data),"\\-"),"[",4)
group=sapply(strsplit(group,""),"[",1)
group=gsub("2","1",group)
data=data[,group==0]
out=data[rowMeans(data)>0,]
out=rbind(ID=colnames(out),out)
#Êä³öÕûÀíºóµÄ¾ØÕóÎÄ¼þ
write.table(out,file="uniq.symbol.txt",sep="\t",quote=F,col.names=F)

#ÔËÐÐestimate°ü
filterCommonGenes(input.f="uniq.symbol.txt", 
                  output.f="commonGenes.gct", 
                  id="GeneSymbol")

estimateScore(input.ds = "commonGenes.gct",
              output.ds="estimateScore.gct")

#Êä³öÃ¿¸öÑùÆ·µÄ´ò·Ö
scores=read.table("estimateScore.gct",skip = 2,header = T)
rownames(scores)=scores[,1]
scores=t(scores[,3:ncol(scores)])
rownames(scores)=gsub("\\.","\\-",rownames(scores))
out=rbind(ID=colnames(scores),scores)
write.table(out,file="scores.txt",sep="\t",quote=F,col.names=F)
