# Supplementary material for: Tenascin-C can Serve as an Indicator for the Immunosuppressive Microenvironment of Diffuse Low-Grade Gliomas
Source: Front Immunol. 2022 Mar 16;13:824586. doi: 10.3389/fimmu.2022.824586 (PMC8966496; doi:10.3389/fimmu.2022.824586)
Supplement: Supplementary file 1 [file DataSheet_1.zip › Rcode/estimateHM.R]

install.packages("pheatmap")

library(pheatmap)                   #ÒýÓÃ°ü

setwd("C:\\Users\\biowolf\\Desktop\\ssGSEA\\11.estimateHM")      #ÉèÖÃ¹¤×÷Ä¿Â¼
rt=read.table("ssgseaOut.txt",sep="\t",header=T,row.names=1,check.names=F)    #¶ÁÈ¡ÎÄ¼þ

#¶ÁÈ¡ÃâÒß·Ö×éÎÄ¼þ
Type=read.table("cluster.Immunity.txt",sep="\t",check.names=F,row.names=1,header=F)
rt=rt[,row.names(Type)]

score=read.table("scores.txt",sep="\t",check.names=F,row.names=1,header=T)
score=score[row.names(Type),]
colnames(Type)=c("cluster","Subtype")
cluster=cbind(Type,score)
cluster=cluster[,-1]

#»æÖÆÈÈÍ¼
pdf("estimateHM.pdf",height=5,width=9)
pheatmap(rt, annotation=cluster, 
         color = colorRampPalette(c("blue", "white", "red"))(50),
         cluster_cols =F,
         fontsize=8,
         fontsize_row=8,
         scale="row"
         show_colnames=F,
         fontsize_col=3)
dev.off()
