# Supplementary material for: Tenascin-C can Serve as an Indicator for the Immunosuppressive Microenvironment of Diffuse Low-Grade Gliomas
Source: Front Immunol. 2022 Mar 16;13:824586. doi: 10.3389/fimmu.2022.824586 (PMC8966496; doi:10.3389/fimmu.2022.824586)
Supplement: Supplementary file 1 [file DataSheet_1.zip › Rcode/gseaGO.R]

install.packages("colorspace")
install.packages("stringi")

if (!requireNamespace("BiocManager", quietly = TRUE))
    install.packages("BiocManager")
BiocManager::install("org.Hs.eg.db")

if (!requireNamespace("BiocManager", quietly = TRUE))
    install.packages("BiocManager")
BiocManager::install("DOSE")

if (!requireNamespace("BiocManager", quietly = TRUE))
    install.packages("BiocManager")
BiocManager::install("clusterProfiler")

if (!requireNamespace("BiocManager", quietly = TRUE))
    install.packages("BiocManager")
BiocManager::install("enrichplot")

library(org.Hs.eg.db)
library(clusterProfiler)
library(enrichplot)

setwd("C:\\Users\\biowolf\\Desktop\\ssGSEA\\21.gseaGO")
rt=read.table("id.txt",sep="\t",header=T,check.names=F)
rt=rt[is.na(rt[,"entrezIDs"])==F,]

geneFC=rt$logFC
gene=rt$entrezIDs
names(geneFC)=gene

#GSEA¸»¼¯·ÖÎö
kk <- gseGO(geneFC, ont = "ALL", OrgDb = org.Hs.eg.db, pvalueCutoff = 0.05)
sortkk<-kk[order(kk$enrichmentScore,decreasing=T)]
write.table(sortkk,file="gseaGO.txt",sep="\t",quote=F,row.names = F)            #±£´æ¸»¼¯½á¹û

pdf(file="gseaGO.pdf",width=8,height=6)
gseaplot2(kk, row.names(sortkk)[1:5],base_size = 10)
dev.off()
