# Supplementary material for: Tenascin-C can Serve as an Indicator for the Immunosuppressive Microenvironment of Diffuse Low-Grade Gliomas
Source: Front Immunol. 2022 Mar 16;13:824586. doi: 10.3389/fimmu.2022.824586 (PMC8966496; doi:10.3389/fimmu.2022.824586)
Supplement: Supplementary file 1 [file DataSheet_1.zip › Rcode/hclust.R]

install.packages('sparcl')

library(sparcl)                                                                 #ÒýÓÃ°ü
setwd("C:\\Users\\biowolf\\Desktop\\ssGSEA\\08.cluster")                          #ÉèÖÃ¹¤×÷Ä¿Â¼
data=read.table("ssgseaOut.txt",sep="\t",header=T,check.names=F,row.names=1)    #¶ÁÈ¡ÊäÈëÎÄ¼þ

#É¾µôÕý³£ÑùÆ·
group=sapply(strsplit(colnames(data),"\\-"),"[",4)
group=sapply(strsplit(group,""),"[",1)
group=gsub("2","1",group)
data=data[,group==0]

#hierarchical cluster
hc = hclust(dist(t(data)))

y=cutree(hc,3)               #½«¾ÛÀà½á¹û·Ö³É3×é
#Êä³ö¾ÛÀà±í¸ñ
write.table(y,file="cluster.txt",sep="\t",quote=F,col.names=F)
#Êä³ö¾ÛÀàÍ¼Æ¬
pdf(file="hclust.pdf",width=50,height=20)
ColorDendrogram(hc, y = y, labels = names(y), branchlength = 0.3,xlab=" ",sub=" ",main = " ")
dev.off()
