# Supplementary material for: Tenascin-C can Serve as an Indicator for the Immunosuppressive Microenvironment of Diffuse Low-Grade Gliomas
Source: Front Immunol. 2022 Mar 16;13:824586. doi: 10.3389/fimmu.2022.824586 (PMC8966496; doi:10.3389/fimmu.2022.824586)
Supplement: Supplementary file 1 [file DataSheet_1.zip › Rcode/pheatmap.R]

install.packages("pheatmap")

library(pheatmap)
setwd("D:\\TCGA\\ssGSEA\\09.heatmap")      #ÉèÖÃ¹¤×÷Ä¿Â¼
rt=read.table("ssgseaOut-GBM-glycosis.txt",sep="\t",header=T,row.names=1,check.names=F)    #¶ÁÈ¡ÎÄ¼þ

Type=read.table("cluster-glycosis.txt",sep="\t",check.names=F,header=F)
Type[,2]=paste0("Cluster",Type[,2])
Type=Type[order(Type[,2]),]
rt=rt[,as.vector(Type[,1])]

cluster=as.data.frame(Type[,2])
row.names(cluster)=Type[,1]
colnames(cluster)="Cluster"

pdf("heatmap-glycolysis.pdf",height=5,width=9)
pheatmap(rt, annotation=cluster, 
         color = colorRampPalette(c("blue", "white", "red"))(50),
         cluster_cols =F,
         fontsize=8,
         fontsize_row=8,
         scale="row",
         show_colnames=F,
         fontsize_col=3)
dev.off()


#¶¨ÒåÃ¿¸öcluster·Ö×éÐÅÏ¢£¬ÐèÒªÐÞ¸Ä
Cluster1="immunity-H"
Cluster2="immunity-L"

#Êä³ö·Ö×é½á¹û
a=c()
a[Type[,2]=="Cluster1"]=Cluster1
a[Type[,2]=="Cluster2"]=Cluster2
clusterOut=cbind(Type,a)
write.table(clusterOut,file="cluster.glycolysis.txt",sep="\t",quote=F,col.names=F,row.names=F)
