# Supplementary material for: Tenascin-C can Serve as an Indicator for the Immunosuppressive Microenvironment of Diffuse Low-Grade Gliomas
Source: Front Immunol. 2022 Mar 16;13:824586. doi: 10.3389/fimmu.2022.824586 (PMC8966496; doi:10.3389/fimmu.2022.824586)
Supplement: Supplementary file 1 [file DataSheet_1.zip › Rcode/preGSEA.R]

if (!requireNamespace("BiocManager", quietly = TRUE))
    install.packages("BiocManager")
BiocManager::install("limma")

if (!requireNamespace("BiocManager", quietly = TRUE))
    install.packages("BiocManager")
BiocManager::install("org.Hs.eg.db")

library(limma)
library(org.Hs.eg.db)

setwd("C:\\Users\\biowolf\\Desktop\\ssGSEA\\20.preGSEA")                     #ÉèÖÃ¹¤×÷Ä¿Â¼
inputFile="CGGA-gbm.txt"                                                  #ÊäÈëÎÄ¼þÃû×Ö

#¶ÁÈ¡ÎÄ¼þ
rt=read.table(inputFile,sep="\t",header=T,check.names=F)

#Èç¹ûÒ»¸ö»ùÒòÕ¼ÁË¶àÐÐ£¬È¡¾ùÖµ
rt=as.matrix(rt)
rownames(rt)=rt[,1]
exp=rt[,2:ncol(rt)]
dimnames=list(rownames(exp),colnames(exp))
data=matrix(as.numeric(as.matrix(exp)),nrow=nrow(exp),dimnames=dimnames)


#¶ÁÈ¡subtypeÊý¾Ý
Type=read.table("clusterglycolysis.txt",sep="\t",check.names=F,row.names=1,header=F)
data=data[,row.names(Type)]

#Immunity_HºÍImmunity_L×é±È½Ï
dataL=data[,row.names(Type[Type[,2]=="GlycolysisL",])]
dataH=data[,row.names(Type[Type[,2]=="GlycolysisH",])]
meanL=rowMeans(dataL)
meanH=rowMeans(dataH)
meanL[meanL<0.00001]=0.00001
meanH[meanH<0.00001]=0.00001
logFC=log2(meanH/meanL)
logFC=sort(logFC,decreasing=T)
genes=names(logFC)

#Êä³öGSEAÐèÒªµÄÊäÈëÎÄ¼þ
entrezIDs <- mget(genes, org.Hs.egSYMBOL2EG, ifnotfound=NA)    #ÕÒ³ö»ùÒò¶ÔÓ¦µÄid
id=cbind(entrezIDs,logFC)
write.table(file="id.txt",id,sep="\t",quote=F,row.names=F)
