# Supplementary material for: Tenascin-C can Serve as an Indicator for the Immunosuppressive Microenvironment of Diffuse Low-Grade Gliomas
Source: Front Immunol. 2022 Mar 16;13:824586. doi: 10.3389/fimmu.2022.824586 (PMC8966496; doi:10.3389/fimmu.2022.824586)
Supplement: Supplementary file 1 [file DataSheet_1.zip › Rcode/singleGeneBoxplot.R]

install.packages("ggpubr")

if (!requireNamespace("BiocManager", quietly = TRUE))
    install.packages("BiocManager")
BiocManager::install("limma")

library(ggpubr)
library(limma)

setwd("C:\\Users\\biowolf\\Desktop\\ssGSEA\\15.singleGeneBoxplot")                          #ÉèÖÃ¹¤×÷Ä¿Â¼
gene="TNC"

#¶ÁÈ¡ÊäÈëÎÄ¼þ£¬²¢¶ÔÊäÈëÎÄ¼þ´¦Àí
rt=read.table("symbol.txt",sep="\t",header=T,check.names=F)
rt=as.matrix(rt)
rownames(rt)=rt[,1]
exp=rt[,2:ncol(rt)]
dimnames=list(rownames(exp),colnames(exp))
mat=matrix(as.numeric(as.matrix(exp)),nrow=nrow(exp),dimnames=dimnames)
mat=avereps(mat)

#¶ÁÈ¡SubtypeÐÅÏ¢
Type=read.table("cluster.Immunity.txt",sep="\t",check.names=F,row.names=1,header=F)
Type=Type[order(Type[,2]),]
colnames(Type)=c("cluster","Subtype")
mat=mat[,row.names(Type)]
cluster=cbind(Type,expression=log2(mat[gene,]+1))

#ÉèÖÃ±È½Ï×é
cluster$Subtype=factor(cluster$Subtype, levels=c("Immunity_L","Immunity_M","Immunity_H"))
my_comparisons=list(c("Immunity_L","Immunity_M"),c("Immunity_M","Immunity_H"),c("Immunity_H","Immunity_L"))

#»æÖÆboxplot
pdf(file=paste0(gene,".pdf"),width=6,height=5)
ggboxplot(cluster, x="Subtype", y="expression", fill = "Subtype", color = "black",
         palette = c("green", "blue", "red"), ylab=paste0(gene," expression"),
         add = "boxplot")+ 
stat_compare_means(comparisons = my_comparisons, symnum.args=list(cutpoints = c(0, 0.001, 0.01, 0.05, 1), symbols = c("***", "**", "*", "ns")), label = "p.signif")
dev.off()
