# Supplementary material for: Tenascin-C can Serve as an Indicator for the Immunosuppressive Microenvironment of Diffuse Low-Grade Gliomas
Source: Front Immunol. 2022 Mar 16;13:824586. doi: 10.3389/fimmu.2022.824586 (PMC8966496; doi:10.3389/fimmu.2022.824586)
Supplement: Supplementary file 6 [file Table_4.xlsx]

## Sheet: Fig.1B ssGSEA scores
id	CGGA_1002	CGGA_1003	CGGA_1010	CGGA_1014	CGGA_103	CGGA_1030	CGGA_1032	CGGA_1033	CGGA_1037	CGGA_1048	CGGA_1051	CGGA_1055	CGGA_1057	CGGA_1063	CGGA_1065	CGGA_1066	CGGA_1082	CGGA_1087	CGGA_1097	CGGA_1100	CGGA_1101	CGGA_1108	CGGA_1111	CGGA_112	CGGA_1120	CGGA_1126	CGGA_1127	CGGA_1131	CGGA_1137	CGGA_1141	CGGA_1144	CGGA_1147	CGGA_1148	CGGA_1152	CGGA_1155	CGGA_1156	CGGA_1157	CGGA_1158	CGGA_1159	CGGA_1161	CGGA_1162	CGGA_1169	CGGA_1181	CGGA_1183	CGGA_1191	CGGA_1192	CGGA_1195	CGGA_1198	CGGA_1204
aDCs	0.494759	0.340261	0.327112	0.49256	0.313447	0.50182	0.439139	0.503702	0.443365	0.519612	0.449363	0.399544	0.534499	0.218579	0.343572	0.378179	0.467613	0.288018	0.391207	0.261947	0.302853	0.584642	0.472816	0.391331	0.340573	0.454058	0.385413	0.358972	0.312029	0.498613	0.498733	0.362615	0.481869	0.498846	0.322556	0.523011	0.406346	0.401281	0.546667	0.448524	0.453558	0.445399	0.323911	0.306792	0.156221	0.565859	0.517564	0.304276	0.407345
APC_co_inhibition	0.554089	0.456955	0.632818	0.553948	0.574891	0.496906	0.680054	0.523032	0.563283	0.62866	0.516794	0.616223	0.65362	0.68482	0.514197	0.638463	0.584348	0.485821	0.627294	0.564573	0.572098	0.652876	0.587332	0.590035	0.623059	0.56148	0.603107	0.518462	0.716468	0.570429	0.552944	0.577753	0.598757	0.611043	0.577433	0.615786	0.578896	0.502846	0.567479	0.549512	0.581286	0.612402	0.598692	0.543415	0.481514	0.634088	0.542806	0.65123	0.497258
APC_co_stimulation	0.333957	0.226963	0.203572	0.339802	0.249076	0.288782	0.419496	0.342418	0.319776	0.346637	0.282795	0.290854	0.452526	0.224226	0.231852	0.335169	0.294898	0.217562	0.283836	0.257631	0.241604	0.421065	0.363838	0.271876	0.289142	0.293361	0.315003	0.222979	0.33995	0.329376	0.312384	0.218082	0.381128	0.417353	0.318909	0.338728	0.362	0.244135	0.326557	0.278793	0.333302	0.322354	0.307124	0.292669	0.231847	0.402164	0.335714	0.312985	0.258991
B_cells	0.289203	0.274563	0.338295	0.338496	0.33593	0.260994	0.329629	0.26085	0.306911	0.310414	0.276426	0.285275	0.396216	0.323822	0.281133	0.317125	0.289757	0.289311	0.364486	0.342824	0.344399	0.395815	0.299802	0.299111	0.36254	0.25636	0.339472	0.292403	0.368902	0.270511	0.274515	0.321834	0.29545	0.392035	0.30983	0.270681	0.318724	0.268674	0.272125	0.270085	0.353314	0.34121	0.319577	0.436521	0.348937	0.314299	0.343014	0.374924	0.295939
CCR	0.467105	0.419835	0.417297	0.48562	0.428879	0.412545	0.541115	0.426924	0.456139	0.493583	0.416643	0.456297	0.545881	0.44387	0.432905	0.484136	0.460982	0.407274	0.459857	0.407204	0.424775	0.534444	0.506665	0.44235	0.453523	0.475991	0.470863	0.428075	0.490466	0.463422	0.419312	0.417306	0.500084	0.552208	0.461062	0.508161	0.459446	0.455423	0.475961	0.448094	0.487791	0.474073	0.470454	0.448922	0.407495	0.521064	0.450249	0.471209	0.436587
CD8+_T_cells	0.354926	0.236296	0.144186	0.308179	0.235624	0.460926	0.555302	0.420054	0.25178	0.436923	0.413381	0.140493	0.532935	0.19001	0.306878	0.248759	0.225343	0.257026	0.189675	0.209439	0.107216	0.683752	0.431929	0.120267	0.237471	0.279602	0.149054	0.0404947	0.311243	0.422907	0.451274	0.216867	0.2723	0.395757	0.225889	0.210824	0.27998	0.107342	0.43151	0.395547	0.161139	0.271797	0.171253	0.149138	0.0613924	0.47876	0.138899	0.270958	0.301381
Check-point	0.424173	0.334054	0.366519	0.417645	0.349793	0.362517	0.511054	0.400297	0.445737	0.447282	0.382221	0.389683	0.527115	0.396466	0.351592	0.409513	0.421026	0.328468	0.394978	0.3562	0.379218	0.489104	0.474371	0.391432	0.406694	0.422503	0.443111	0.357208	0.436569	0.42772	0.378356	0.363486	0.449181	0.521977	0.432574	0.444263	0.405262	0.348381	0.417288	0.403013	0.449018	0.405975	0.425348	0.400396	0.364014	0.461492	0.408706	0.407746	0.33595
Cytolytic_activity	0.278683	0.122241	0.199886	0.292512	0.240304	0.172758	0.538884	0.226836	0.304021	0.29201	0.137759	0.17741	0.634947	0.155555	0.329064	0.233879	0.235481	0.184888	0.222545	0.152986	0.208762	0.574754	0.48868	0.121942	0.239379	0.362501	0.234468	0.340742	0.385677	0.198309	0.195372	0.0804731	0.343833	0.654826	0.244421	0.390972	0.183897	0.100996	0.217941	0.211771	0.215761	0.269147	0.342832	0.272134	0.163635	0.426753	0.223236	0.223161	0.298853
DCs	0.126016	0.0740357	0.215743	0.0532319	0.126045	0.079378	0.17609	0.183884	0.283865	0.076991	0.113207	0.212614	0.273994	0.302573	0.151565	0.130892	0.275772	0.0683568	0.104762	0.161169	0.162377	0.207406	0.223583	0.245561	0.24943	0.286395	0.304736	0.10258	0.244159	0.175012	0.109939	0.140967	0.13707	0.26473	0.248055	0.148666	0.162818	0.0987759	0.176106	0.186918	0.409881	0.119914	0.246665	0.153484	0.170889	0.106252	0.133608	0.312117	0.131069
HLA	0.700802	0.523086	0.66913	0.645613	0.632073	0.549167	0.751747	0.536579	0.62982	0.79199	0.559852	0.643327	0.775459	0.534984	0.587099	0.656311	0.691563	0.498436	0.719916	0.552078	0.545855	0.815391	0.760431	0.610581	0.617021	0.676713	0.702893	0.542525	0.780664	0.673065	0.634227	0.619095	0.793521	0.857336	0.691508	0.784688	0.71477	0.610464	0.68599	0.631468	0.712012	0.683958	0.732123	0.723643	0.547982	0.678852	0.637202	0.663987	0.487483
iDCs	0.035585	0.0551819	0.230379	0.0352493	0.0415857	0.044691	0.230043	0.067603	0.0812831	0.13936	0.0436	0.156649	0.306207	0.114854	0.06647	0.235415	0.0616023	0.0499364	0.0271503	0.134493	0.159293	0.159797	0.236674	0.182247	0.149767	0.200291	0.0737717	0.0406206	0.184177	0.0338645	0.069911	0.0442294	0.090599	0.213342	0.172637	0.0881651	0.0581613	0.042467	0.0524542	0.0645397	0.0945435	0.0271084	0.22291	0.0541328	0.0617282	0.0276958	0.0488454	0.217958	0.0935364
Inflammation-promoting	0.359276	0.270228	0.293694	0.381971	0.310227	0.30525	0.463776	0.29179	0.346802	0.456594	0.262269	0.341368	0.573854	0.300043	0.346433	0.35759	0.341731	0.268156	0.308127	0.287651	0.31282	0.539482	0.480426	0.291622	0.338552	0.426012	0.356373	0.36412	0.374266	0.310032	0.299514	0.278357	0.393901	0.513179	0.338795	0.413714	0.304751	0.293621	0.320131	0.289241	0.349322	0.379358	0.369824	0.352925	0.312163	0.4295	0.360405	0.331676	0.31681
Macrophages	0.573419	0.413057	0.478917	0.549991	0.464364	0.464996	0.682914	0.530025	0.489558	0.603561	0.529991	0.587347	0.761608	0.49414	0.440031	0.554244	0.580187	0.434703	0.611801	0.469823	0.447001	0.692809	0.676878	0.549319	0.579358	0.566404	0.594386	0.448938	0.629091	0.602541	0.546146	0.472817	0.659289	0.710428	0.536997	0.57029	0.541647	0.471095	0.614477	0.579409	0.544688	0.540461	0.617985	0.606822	0.454186	0.56463	0.577491	0.575175	0.438108
Mast_cells	0.19022	0.00243388	0.00730163	0.0742332	0.0790171	0.254214	0.216657	0.271209	0.191605	0.104363	0.195382	0.0717574	0.784716	0.00528739	0.0025178	0.000629451	0.187199	0.125932	0.236757	0.00663022	0.176204	0.000671414	0.216699	0.122575	0.398904	0.213929	0.175575	0.16735	0.0056231	0.534446	0.22186	0.00184639	0.431216	0.769105	0.173854	0.508848	0.163783	0.148257	0.00146872	0.343135	0.277252	0.137262	0.55505	0.106671	0.69013	0.0520346	0.179813	0.296387	0.252326
MHC_class_I	0.909726	0.871899	0.896931	0.966007	0.904363	0.833889	0.966519	0.872912	0.891697	1	0.885553	0.920037	0.953157	0.887881	0.91606	0.952403	0.897081	0.888774	0.944059	0.954015	0.898889	0.974913	0.96245	0.913215	0.949725	0.966174	0.919929	0.912029	0.936343	0.924011	0.878692	0.902856	0.931933	0.956716	0.911029	0.969482	0.929447	0.880588	0.911824	0.902004	0.893826	0.957068	0.938538	0.960035	0.925938	0.941751	0.867275	0.898765	0.839382
Neutrophils	0.486452	0.498586	0.39368	0.469787	0.531922	0.501496	0.449352	0.448845	0.490776	0.552339	0.507126	0.565336	0.532817	0.48467	0.508743	0.54519	0.454892	0.45843	0.459957	0.431007	0.422925	0.559028	0.46257	0.46055	0.428376	0.433654	0.487665	0.484752	0.442323	0.468117	0.485427	0.533186	0.495215	0.49695	0.475127	0.459914	0.394786	0.526326	0.495612	0.414393	0.463438	0.54638	0.48381	0.453097	0.401831	0.533005	0.442579	0.493151	0.476429
NK_cells	0.174971	0.115741	0.269779	0.181961	0.135946	0.136574	0.0914001	0.177024	0.114902	0.167867	0.172769	0.111079	0.333628	0.0826714	0.308249	0.0985142	0.0442733	0.150781	0.116391	0.167069	0.181265	0.246869	0.212313	0.192289	0.110033	0.429398	0.107165	0.341292	0.0952399	0.25619	0.124021	0.0980406	0.229835	0.285887	0.310519	0.194753	0.155182	0.0589505	0.16734	0.0786636	0.189743	0.218003	0.186177	0.211112	0.0959363	0.244367	0.115385	0.184536	0.0697742
Parainflammation	0.592354	0.514295	0.517663	0.671008	0.538408	0.511698	0.687098	0.505735	0.513809	0.676164	0.529027	0.638542	0.716648	0.501037	0.512718	0.63611	0.551742	0.501629	0.593339	0.473286	0.527878	0.762522	0.635674	0.559654	0.575938	0.635449	0.554359	0.533747	0.602175	0.559941	0.516725	0.517981	0.646637	0.68227	0.563322	0.628678	0.574801	0.545724	0.577644	0.526736	0.554856	0.61875	0.593425	0.605335	0.477763	0.643902	0.57748	0.543232	0.507184
pDCs	0.479471	0.375413	0.439831	0.487826	0.398529	0.354807	0.667223	0.443837	0.517254	0.500346	0.378402	0.4502	0.680642	0.520008	0.407968	0.512095	0.519291	0.383579	0.497786	0.421016	0.478613	0.570069	0.567367	0.453292	0.427604	0.552262	0.609824	0.345753	0.535231	0.466676	0.4076	0.448456	0.508874	0.609733	0.578706	0.508286	0.478003	0.430942	0.450597	0.500306	0.600414	0.547834	0.510746	0.523419	0.329488	0.533487	0.511301	0.475435	0.335135
T_cell_co-inhibition	0.374131	0.329642	0.410735	0.373181	0.346832	0.305015	0.524371	0.328399	0.42401	0.432231	0.321749	0.414637	0.529278	0.439268	0.324749	0.431333	0.406292	0.302243	0.423593	0.35914	0.416428	0.508955	0.433826	0.386253	0.403876	0.407705	0.449867	0.357464	0.469227	0.386752	0.338089	0.367658	0.429201	0.487219	0.415252	0.423142	0.384114	0.346638	0.367006	0.369237	0.4504	0.422089	0.427941	0.404875	0.343418	0.461039	0.394554	0.414153	0.296837
T_cell_co-stimulation	0.323369	0.209116	0.234915	0.295058	0.190776	0.277275	0.404317	0.344759	0.380563	0.310108	0.294855	0.208828	0.456199	0.292326	0.225496	0.226531	0.323709	0.204679	0.244921	0.182189	0.242363	0.390361	0.398022	0.230488	0.246527	0.329954	0.317677	0.195666	0.316057	0.328052	0.281188	0.227669	0.333682	0.477407	0.314676	0.294033	0.252836	0.195923	0.311298	0.299565	0.356724	0.239487	0.267909	0.264241	0.26523	0.338102	0.291925	0.300568	0.194518
T_helper_cells	0.655342	0.548797	0.705531	0.662266	0.613379	0.450267	0.959787	0.5091	0.616568	0.679471	0.551693	0.708594	0.867635	0.680856	0.555469	0.78631	0.627059	0.554211	0.722778	0.596048	0.581697	0.875356	0.798144	0.739059	0.654461	0.696634	0.721812	0.604818	0.83738	0.670827	0.552112	0.579137	0.790968	0.842751	0.670953	0.774267	0.596971	0.646614	0.69739	0.611952	0.658741	0.752991	0.77007	0.66084	0.586648	0.814677	0.617659	0.743298	0.536922
Tfh	0.267638	0.406724	0.115297	0.30622	0.20522	0.273289	0.278129	0.272313	0.314051	0.301432	0.238094	0.289205	0.38989	0.14653	0.30392	0.214501	0.333053	0.270642	0.220418	0.155924	0.211893	0.239105	0.339281	0.284216	0.171527	0.388238	0.386637	0.341708	0.220061	0.290641	0.232729	0.201591	0.283119	0.442334	0.346227	0.305074	0.327837	0.338078	0.257634	0.317993	0.347446	0.322158	0.325589	0.294569	0.416616	0.359309	0.32959	0.208983	0.30364
Th1_cells	0.355607	0.316968	0.229189	0.314189	0.28255	0.322957	0.270903	0.348258	0.39076	0.288968	0.314626	0.245764	0.332475	0.317286	0.19434	0.274831	0.295675	0.300034	0.245386	0.220486	0.348779	0.310574	0.290383	0.235108	0.224442	0.312119	0.328271	0.243692	0.258289	0.30063	0.317062	0.367146	0.249649	0.303194	0.292406	0.263484	0.327526	0.29447	0.279748	0.352657	0.366417	0.333502	0.299054	0.347621	0.271007	0.336614	0.290039	0.227404	0.254057
Th2_cells	0.301424	0.346381	0.440599	0.318229	0.390905	0.332913	0.461418	0.359288	0.31468	0.393566	0.331593	0.372783	0.409786	0.449946	0.364845	0.39337	0.323327	0.358702	0.341587	0.394327	0.426337	0.4678	0.380471	0.345319	0.471671	0.320544	0.258889	0.380962	0.482148	0.310184	0.360169	0.387428	0.346071	0.394997	0.30359	0.313621	0.331071	0.371792	0.333941	0.424809	0.288219	0.352144	0.321222	0.354337	0.429086	0.363972	0.30671	0.437044	0.388342
TIL	0.452037	0.37926	0.401647	0.468967	0.414683	0.392797	0.609987	0.405423	0.458823	0.466956	0.399427	0.46347	0.622523	0.413845	0.381983	0.476625	0.454056	0.378113	0.442412	0.375928	0.404431	0.573877	0.521978	0.433092	0.425763	0.466714	0.484536	0.401738	0.488467	0.435016	0.405142	0.420418	0.48413	0.586961	0.46747	0.477355	0.440033	0.410478	0.447884	0.431108	0.469853	0.49185	0.48394	0.443676	0.369563	0.533551	0.431834	0.45078	0.370132
Treg	0.548606	0.527174	0.575887	0.53967	0.579805	0.551336	0.635808	0.534064	0.528204	0.590936	0.547311	0.586795	0.590682	0.5651	0.550999	0.608424	0.533099	0.53903	0.571976	0.553034	0.555409	0.637888	0.565297	0.585086	0.581577	0.547708	0.540796	0.568955	0.616253	0.544175	0.554003	0.561649	0.597924	0.589975	0.530875	0.554657	0.532394	0.534693	0.541956	0.534474	0.530215	0.565002	0.553311	0.554212	0.54689	0.578193	0.528152	0.575201	0.562042
Type_I_IFN_Reponse	0.581196	0.503605	0.454954	0.74835	0.557601	0.534458	0.595857	0.572742	0.554724	0.723788	0.530017	0.632061	0.726376	0.463153	0.498815	0.665842	0.562284	0.520706	0.583092	0.415437	0.486181	0.824785	0.574897	0.522882	0.49953	0.722325	0.573988	0.44075	0.477066	0.551496	0.541017	0.548297	0.632241	0.666971	0.583898	0.635521	0.57965	0.557179	0.590552	0.549557	0.640631	0.658884	0.573778	0.588851	0.421594	0.609422	0.582764	0.486983	0.492306
Type_II_IFN_Reponse	0.397886	0.275966	0.325976	0.391341	0.422022	0.354043	0.627486	0.312753	0.161155	0.398116	0.373008	0.431816	0.527868	0.400698	0.304428	0.510425	0.273402	0.322846	0.478281	0.377464	0.566067	0.530605	0.337957	0.401643	0.360846	0.359423	0.293802	0.389466	0.491062	0.394837	0.365395	0.354536	0.443956	0.523791	0.231447	0.48389	0.378129	0.407166	0.412515	0.302751	0.288389	0.384519	0.388639	0.373273	0.351314	0.481633	0.260906	0.427297	0.363313
[truncated: 392 more columns]

## Sheet: Fig.1B ESTIMATEScore
ID	StromalScore	ImmuneScore	ESTIMATEScore	TumorPurity
CGGA_107	-856.783	-234.332	-1091.11	0.902686
CGGA_1575	-658.608	793.426	134.818	0.811094
CGGA_135	508.221	1460.4	1968.63	0.626331
CGGA_1459	-1236.06	-312.666	-1548.72	0.929533
CGGA_1669	-1363.76	-593.793	-1957.55	0.949975
CGGA_362	-563.148	1027.16	464.014	0.781893
CGGA_1434	-458.846	778.323	319.477	0.794943
CGGA_2006	-247.432	728.765	481.333	0.780306
CGGA_P157	-1057.7	-208.132	-1265.84	0.913424
CGGA_P388	-325.961	602.009	276.047	0.798794
CGGA_1069	571.79	1842.94	2414.73	0.573978
CGGA_P594	-880.385	311.926	-568.46	0.867051
CGGA_1148	-812.645	458.802	-353.843	0.850928
CGGA_881	-983.685	-134.797	-1118.48	0.904408
CGGA_P5	-435.494	597.618	162.125	0.808743
CGGA_P319	-1263.61	-533.722	-1797.33	0.942367
CGGA_852	-855.031	182.144	-672.887	0.874586
CGGA_1716	-958.84	307.672	-651.168	0.873036
CGGA_406	-2204.05	-1540.67	-3744.72	0.998471
CGGA_1862	-1682.84	-934.106	-2616.95	0.975712
CGGA_1183	-1365.77	-296.034	-1661.81	0.935525
CGGA_1334	-1064.06	89.8941	-974.168	0.895167
CGGA_P132	-1296.76	-396.03	-1692.79	0.937122
CGGA_703	797.433	1344.74	2142.17	0.606271
CGGA_108	-514.182	603.113	88.9314	0.815015
CGGA_1606	-1272.18	-589.961	-1862.14	0.945508
CGGA_P421	-1183.43	-332.998	-1516.43	0.927774
CGGA_1685	-1601.67	-838.235	-2439.91	0.96969
CGGA_P30	-547.815	-515.124	-1062.94	0.900899
CGGA_P11	-1592.97	-258.192	-1851.16	0.944982
CGGA_1487	-1503.4	-878.154	-2381.55	0.967562
CGGA_2121	250.417	922.058	1172.47	0.712955
CGGA_P155	-1406.19	-803.56	-2209.75	0.960883
CGGA_457	-2316.76	-1587.13	-3903.9	0.99949
CGGA_1688	-1400.26	-637.093	-2037.36	0.953568
CGGA_1223	-1585.79	-529.9	-2115.69	0.956968
CGGA_P328	-468.706	486.976	18.2708	0.820981
CGGA_1377	-1451.8	-421.681	-1873.48	0.946048
CGGA_861	-585.482	222.647	-362.835	0.85162
CGGA_1321	-1690.02	-616.144	-2306.16	0.964707
CGGA_1226	-1027.5	-263.58	-1291.08	0.914926
CGGA_1435	-1280.77	82.3267	-1198.45	0.909353
CGGA_P338	-264.814	27.0046	-237.809	0.841858
CGGA_1523	-1139.43	-162.782	-1302.22	0.915585
CGGA_1157	-1280.47	-577.372	-1857.84	0.945302
CGGA_521	-914.969	443.075	-471.894	0.859902
CGGA_P185	-1118.7	-466.805	-1585.5	0.93151
CGGA_890	-1684.05	-897.229	-2581.28	0.974551
CGGA_1720	-1555.47	-1144.47	-2699.94	0.978308
CGGA_1619	-1302.63	-360.876	-1663.51	0.935614
CGGA_1510	-1797.83	-795.228	-2593.06	0.974938
CGGA_1565	-808.492	349.742	-458.75	0.858916
CGGA_P177	-1153.92	-95.4335	-1249.35	0.912436
CGGA_810	-562.59	1889.26	1326.67	0.696903
CGGA_1623	-809.4	-111.239	-920.638	0.891637
CGGA_1158	-1907.31	-808.26	-2715.57	0.978781
CGGA_1536	-891.196	459.532	-431.664	0.856873
CGGA_1443	4.40832	1850.08	1854.49	0.639303
CGGA_1670	-829.824	14.1455	-815.679	0.884556
CGGA_P623	-379.395	1553.42	1174.02	0.712796
CGGA_1032	-27.2234	1304.74	1277.52	0.702058
CGGA_1235	-943.635	186.311	-757.325	0.880528
CGGA_1533	-538.842	698.673	159.83	0.808941
CGGA_1607	-777.607	375.284	-402.323	0.854644
CGGA_1211	-1396.22	-644.622	-2040.84	0.953722
CGGA_P173	-768.209	397.405	-370.804	0.852233
CGGA_1097	-1374.22	-383.191	-1757.41	0.940391
CGGA_P18	-1251.79	-403.136	-1654.93	0.935168
CGGA_P159	-819.441	-138.591	-958.032	0.894109
CGGA_705	-1019.71	-2.07249	-1021.78	0.89826
CGGA_P364	-922.352	829.638	-92.7143	0.830173
CGGA_1195	-1412.34	-651.285	-2063.63	0.954722
CGGA_P346	-1003.98	360.677	-643.306	0.872472
CGGA_1108	-818.428	848.96	30.5313	0.819952
CGGA_1587	-707.896	626.727	-81.1684	0.829227
CGGA_1580	-1227.37	-3.66695	-1231.04	0.911333
CGGA_1738	-1187.27	-248.972	-1436.24	0.923318
CGGA_P147	-412.264	559.263	146.999	0.810046
CGGA_1192	-1096.86	594.734	-502.123	0.862159
CGGA_2046	-624.85	617.219	-7.63111	0.823146
CGGA_1232	-1151.23	272.109	-879.124	0.888862
CGGA_290	-1198.36	-756.555	-1954.92	0.949854
CGGA_1614	-1129.34	254.972	-874.37	0.888542
CGGA_1318	-815.984	836.285	20.3001	0.820811
CGGA_1401	-1511.39	-507.707	-2019.1	0.952758
CGGA_P115	-622.039	124.036	-498.004	0.861852
CGGA_P122	-1405.6	-628.235	-2033.83	0.953412
CGGA_1131	-1885.79	-895.97	-2781.76	0.980725
CGGA_103	-1854.29	-971.439	-2825.73	0.981966
CGGA_265	-941.305	7.86388	-933.441	0.892486
CGGA_P142	-941.442	-168.274	-1109.72	0.903858
CGGA_P510	657.615	1457.45	2115.06	0.609431
CGGA_P19	-1201.18	-304.874	-1506.05	0.927205
CGGA_1725	-1540.94	-610.228	-2151.16	0.958466
CGGA_1066	-1122.09	154.411	-967.68	0.894742
CGGA_1514	-628.56	-291.3	-919.859	0.891585
CGGA_1671	-1716.59	-205.729	-1922.32	0.948347
CGGA_1675	-977.085	806.817	-170.268	0.836466
CGGA_P461	-784.134	-3.50312	-787.637	0.882629
CGGA_1055	-1420.11	-170.398	-1590.51	0.931777
CGGA_P20	-1617.76	-796.998	-2414.76	0.968781
CGGA_J50	-1629.61	-308.529	-1938.14	0.949081
CGGA_1185	-1117.76	-126.249	-1244.01	0.912115
CGGA_780	-1253.5	-531.176	-1784.67	0.941744
CGGA_1169	-1380.24	-34.6616	-1414.9	0.922111
CGGA_106	-132.409	1383.79	1251.38	0.704785
CGGA_P137	-1514.62	-565.375	-2079.99	0.955435
CGGA_P183	-2134.82	-1706.42	-3841.24	0.999154
CGGA_1621	-1408.89	-358.262	-1767.15	0.940876
CGGA_1554	-1324.18	-365.343	-1689.52	0.936955
CGGA_P146	-1499.96	-646.353	-2146.32	0.958263
CGGA_279	-1302.04	-97.182	-1399.23	0.921218
CGGA_1591	-1332.16	-872.373	-2204.53	0.960671
CGGA_1057	-106.934	1527.99	1421.05	0.6869
CGGA_1516	-1848.09	-771.913	-2620	0.97581
CGGA_1205	-439.408	441.723	2.31525	0.822316
CGGA_1065	-2085.69	-1297.77	-3383.45	0.994137
CGGA_1181	-1122.98	145.203	-977.772	0.895403
CGGA_P156	-1676.56	-798.232	-2474.79	0.970929
CGGA_730	-1036.43	-147.976	-1184.41	0.908494
CGGA_P150	-1269.32	-94.0854	-1363.4	0.919159
CGGA_P270	-1367.44	-281.718	-1649.16	0.934868
CGGA_1273	-1809.69	-1079.17	-2888.86	0.983676
CGGA_1760	-558.57	728.677	170.107	0.808053
CGGA_1427	-1271.52	-123.572	-1395.09	0.920981
CGGA_1850	-1407.59	-58.4264	-1466.02	0.924988
CGGA_P144	-970.08	-320.45	-1290.53	0.914893
CGGA_P633	-768.569	-242.86	-1011.43	0.897591
CGGA_903	-1182.27	-1.06327	-1183.34	0.908428
CGGA_1627	-1313.14	22.5983	-1290.55	0.914894
CGGA_707	-1493.8	-1058.47	-2552.27	0.973588
CGGA_P358	-479.431	975.703	496.273	0.778933
CGGA_1101	-1571.81	-1185.57	-2757.38	0.98002
CGGA_1739	-1136.89	-32.0205	-1168.91	0.907541
CGGA_P337	-85.5974	615.043	529.446	0.77587
CGGA_2002	-1311.05	-483.875	-1794.92	0.942249
CGGA_1875	-573.863	1072.31	498.445	0.778733
CGGA_1111	-717.489	488.452	-229.036	0.841162
CGGA_867	-725.172	451.612	-273.56	0.844679
CGGA_42	-1585.87	-249.966	-1835.83	0.944243
CGGA_320	-1421.74	-520.037	-1941.78	0.949249
CGGA_P17	-1437.33	-380.984	-1818.31	0.943393
CGGA_1058	-779.373	218.248	-561.125	0.866514
CGGA_P93	-1137.42	242.266	-895.151	0.889937
CGGA_P84	-1467.05	-401.538	-1868.59	0.945815
CGGA_1147	-1907.73	-941.924	-2849.66	0.982624
CGGA_1361	-1478.1	-708.237	-2186.34	0.959926
CGGA_1295	-680.766	1176.38	495.613	0.778993
CGGA_1531	-1163.67	204.897	-958.768	0.894157
CGGA_1715	-1013.02	-99.4636	-1112.48	0.904031
CGGA_1269	-1624.67	-545.753	-2170.42	0.959269
CGGA_D50	-1239.5	-706.233	-1945.74	0.949432
CGGA_1471	-1026.41	497.481	-528.928	0.864145
CGGA_1178	-1881.37	-962.172	-2843.55	0.982457
CGGA_P131	-1626.65	-719.838	-2346.49	0.966249
CGGA_P174	-1236.19	-524.874	-1761.06	0.940573
CGGA_1390	-1201.52	-374.599	-1576.12	0.931008
CGGA_1212	-1533.29	-605.279	-2138.57	0.957937
CGGA_1404	-1434.39	-403.076	-1837.47	0.944322
CGGA_1689	-1413.65	-72.9444	-1486.59	0.926131
CGGA_P422	-1413	-622.743	-2035.74	0.953497
CGGA_1526	-1365.38	-225.342	-1590.72	0.931788
CGGA_1673	-1914.84	-1294.08	-3208.91	0.991041
CGGA_1645	-1695.3	-337.159	-2032.46	0.953352
CGGA_P114	-1851.6	-1077.83	-2929.43	0.98473
CGGA_1239	-1781.41	-655.339	-2436.75	0.969577
CGGA_1003	-1953.17	-1200.79	-3153.96	0.989932
CGGA_P107	-1190.38	-449.786	-1640.17	0.934398
CGGA_P311	-651.206	1115.14	463.939	0.7819
CGGA_1544	-1892.25	-1010.34	-2902.58	0.984036
CGGA_1359	-933.09	136.169	-796.922	0.883268
CGGA_P439	-646.808	275.739	-371.069	0.852253
CGGA_1156	-902.056	262.86	-639.195	0.872177
CGGA_1238	-788.682	414.374	-374.308	0.852502
CGGA_1667	-1400.71	-507.515	-1908.22	0.947688
CGGA_1906	-864.539	809.248	-55.2906	0.827098
CGGA_901	-1441.02	-191.801	-1632.83	0.934014
CGGA_194	-1661.8	-764.081	-2425.88	0.969185
CGGA_P111	-1449.91	-493.544	-1943.45	0.949326
CGGA_1791	-620.826	106.761	-514.066	0.863045
CGGA_1854	-1235.37	160.373	-1075	0.901666
CGGA_1608	-945.356	1304.38	359.028	0.791407
CGGA_1048	-1175.88	-137.185	-1313.07	0.916224
CGGA_P266	-1219.87	-624.424	-1844.29	0.944651
CGGA_1264	-1443.27	-371.371	-1814.64	0.943214
CGGA_P501	-760.506	176.072	-584.434	0.868217
CGGA_1502	-806.539	382.119	-424.42	0.856324
CGGA_P176	-1761.06	-1391.15	-3152.21	0.989895
CGGA_1488	-1454.48	-532.252	-1986.74	0.951304
CGGA_1680	-840.482	1243.92	403.434	0.787406
CGGA_1696	-107.636	717.648	610.012	0.768355
CGGA_P163	-965.019	833.719	-131.301	0.833318
CGGA_1508	-840.909	574.744	-266.165	0.844097
CGGA_474	-1347.12	-1115.54	-2462.66	0.970501
CGGA_P326	-1156.89	-233.66	-1390.55	0.920721
CGGA_P27	-1771.73	-1026.06	-2797.8	0.981182
CGGA_P505	-1310.95	-212.095	-1523.04	0.928136
CGGA_1562	-1763.99	-928.139	-2692.12	0.97807
CGGA_503	-1287.85	-708.191	-1996.04	0.951724
CGGA_1154	-1110.35	275.737	-834.611	0.885849
CGGA_P104	-1053.08	264.987	-788.093	0.88266
CGGA_1440	-1605.73	-504.056	-2109.79	0.956716
CGGA_1126	-1405.51	-146.614	-1552.12	0.929717
CGGA_P108	-1281.93	-522.548	-1804.48	0.942718
CGGA_1350	-1541.05	-903.982	-2445.03	0.969874
CGGA_1592	-1614.38	-894.239	-2508.62	0.972105
CGGA_1152	-51.7828	1157.65	1105.86	0.719777
CGGA_P31	-232.972	332.942	99.9694	0.814075
CGGA_157	-1341.26	275.156	-1066.1	0.901101
CGGA_1463	-1667.15	-1029.64	-2696.79	0.978212
CGGA_1121	-1603.83	-387.73	-1991.56	0.951522
CGGA_1902	-1480.69	-576.632	-2057.32	0.954447
CGGA_663	-1626.11	-1229.27	-2855.38	0.982779
CGGA_P13	-1956.53	-1680.59	-3637.13	0.997474
CGGA_1398	-1358.38	-435.579	-1793.96	0.942202
CGGA_492	-354.066	962.306	608.24	0.768521
CGGA_1524	-1548.11	-611.862	-2159.97	0.958834
CGGA_288	-627.135	570.246	-56.8894	0.82723
CGGA_P145	-1053.74	-297.712	-1351.45	0.918467
CGGA_1703	-978.144	198.128	-780.016	0.882102
CGGA_P508	-1530.26	-758.185	-2288.44	0.964018
CGGA_1477	-1192.99	254.654	-938.338	0.89281
CGGA_P23	-966.86	421.842	-545.017	0.865331
CGGA_1880	-1664.68	-598.241	-2262.92	0.963016
CGGA_P103	-1783.09	-1442.48	-3225.58	0.991365
CGGA_1014	-1171.99	-356.462	-1528.45	0.928431
CGGA_1417	-1592.52	-882.107	-2474.63	0.970923
CGGA_1718	-1507.86	-112.164	-1620.02	0.933341
CGGA_634	-1603.71	-1317.68	-2921.39	0.984524
CGGA_621	-1599.26	-590.135	-2189.4	0.960052
CGGA_1527	-1290.51	-101.438	-1391.95	0.920802
CGGA_P483	-875.017	200.398	-674.619	0.874709
CGGA_1473	-426.046	338.165	-87.8816	0.829778
CGGA_1339	-1675.55	-960.743	-2636.29	0.97633
CGGA_809	-1512.8	63.5484	-1449.26	0.92405
CGGA_P286	-1873.85	-1002.11	-2875.96	0.983333
CGGA_1700	-775.366	437.934	-337.432	0.84966
CGGA_P615	-1488.3	-958.505	-2446.8	0.969937
CGGA_1809	-1338.82	-361.583	-1700.4	0.937511
CGGA_1618	-1613.55	-484.168	-2097.72	0.956199
CGGA_507	-1406.22	-976.084	-2382.3	0.967589
CGGA_799	-1839.82	-1040.15	-2879.97	0.98344
CGGA_D28	-1982.52	-936.809	-2919.33	0.984471
CGGA_P392	-1272.72	-756.338	-2029.06	0.953201
CGGA_652	-1450.03	-386.975	-1837.01	0.9443
CGGA_1305	-1266.24	237.18	-1029.06	0.898729
CGGA_P298	-1658.22	-308.534	-1966.75	0.950396
CGGA_P265	-1007.57	248.24	-759.328	0.880668
CGGA_1660	-1791.38	-643.899	-2435.28	0.969524
CGGA_1012	-427.599	180.953	-246.646	0.842557
CGGA_1311	-1683.1	-1028.61	-2711.71	0.978664
CGGA_1704	-1162.53	-13.0684	-1175.6	0.907953
CGGA_825	-1445.13	-111.16	-1556.29	0.929942
CGGA_1431	-1268.32	38.7419	-1229.58	0.911245
CGGA_1362	-1200.75	280.915	-919.838	0.891584
CGGA_1413	-1562.5	-1387.09	-2949.59	0.985241
CGGA_358	-767.249	644.717	-122.532	0.832606
CGGA_336	-1850.77	-628.4	-2479.17	0.971082
CGGA_1528	-1437	-93.9585	-1530.96	0.928568
CGGA_P271	-1515.48	-798.544	-2314.03	0.96501
CGGA_1686	-1493.77	-341.041	-1834.82	0.944194
CGGA_1598	-1337.81	317.295	-1020.52	0.898179
CGGA_1553	-1369.26	-966.893	-2336.15	0.965856
CGGA_P128	-1395.13	-967.776	-2362.9	0.966866
CGGA_1300	-1165.38	-88.8542	-1254.23	0.91273
CGGA_2013	-1098.31	-164.313	-1262.63	0.913232
CGGA_1063	-1822.44	-833.853	-2656.29	0.976961
CGGA_1087	-2098.1	-1308.59	-3406.7	0.994501
CGGA_721	-1141.39	-92.8604	-1234.25	0.911527
CGGA_P306	-2069.39	-1197.82	-3267.22	0.992148
CGGA_1583	-1394.81	-755.954	-2150.76	0.958449
CGGA_P151	-1431.29	-550.17	-1981.46	0.951065
CGGA_P86	-1779.95	-1026.47	-2806.42	0.981426
CGGA_1002	-1226.31	-592.3	-1818.61	0.943408
CGGA_1642	-1390.74	-37.7017	-1428.44	0.922878
CGGA_112	-1552.57	-610.883	-2163.45	0.958979
CGGA_1664	-1487.98	-658.339	-2146.32	0.958263
CGGA_1082	-1392.2	-303.685	-1695.88	0.93728
CGGA_P438	-508.352	-295.797	-804.149	0.883765
CGGA_D19	-1845.34	-1165.66	-3011	0.986744
CGGA_1714	-989.897	648.693	-341.204	0.849952
CGGA_P179	-1634.94	-1311.88	-2946.82	0.985171
CGGA_1345	-766.98	1142.73	375.752	0.789904
CGGA_1303	-1566.92	-1097.53	-2664.45	0.977215
CGGA_1335	-1538.36	-728.55	-2266.91	0.963173
CGGA_863	-1426.4	-285.231	-1711.63	0.938084
CGGA_1747	-782.775	981.073	198.298	0.805608
CGGA_1513	-1792.96	-881.556	-2674.52	0.977528
CGGA_1655	-1147.88	204.055	-943.826	0.893173
CGGA_2129	-948.635	-578.454	-1527.09	0.928357
CGGA_482	-1389.15	-162.575	-1551.73	0.929695
CGGA_1161	-1507.61	-593.707	-2101.32	0.956354
CGGA_P399	-1906.83	-871.263	-2778.1	0.98062
CGGA_883	-1606.46	-680.421	-2286.88	0.963958
CGGA_P315	-1745.46	-622.609	-2368.07	0.96706
CGGA_P83	-1107.67	257.299	-850.371	0.88692
CGGA_1497	-2231.28	-1517.47	-3748.75	0.998504
CGGA_P416	-1517.12	-939.672	-2456.79	0.970293
CGGA_720	-1770.27	-1026.77	-2797.04	0.981161
CGGA_1018	-1983.09	-1129.69	-3112.78	0.989058
CGGA_1552	-1569.41	-679.592	-2249	0.962463
CGGA_1010	-1710.99	-1031.18	-2742.17	0.979573
CGGA_1127	-1143.59	86.3566	-1057.23	0.900535
CGGA_1567	-1104.14	820.461	-283.679	0.845473
CGGA_1829	-1182.87	-599.441	-1782.31	0.941627
CGGA_P21	-1339.68	-125.954	-1465.64	0.924967
CGGA_625	-1474.55	-338.898	-1813.44	0.943156
CGGA_1317	-1884.54	-1454.13	-3338.67	0.993405
CGGA_724	-1467.83	-614.453	-2082.29	0.955534
CGGA_1563	-128.307	462.961	334.653	0.793589
CGGA_1504	-1024.46	588.156	-436.3	0.857223
CGGA_1620	-1456.25	-670.209	-2126.46	0.957426
CGGA_583	-1490.1	-711.603	-2201.7	0.960555
CGGA_889	-1701.17	-1589.72	-3290.88	0.992577
CGGA_1695	-1916.52	-1012.45	-2928.98	0.984718
CGGA_28	-1583.02	-294.651	-1877.67	0.946247
CGGA_1155	-1299.44	-43.9501	-1343.39	0.917998
CGGA_P500	-1412.49	-604.282	-2016.77	0.952654
CGGA_1737	-1650.3	-819.974	-2470.28	0.97077
CGGA_1228	-1187.12	-448.048	-1635.17	0.934137
CGGA_1356	-1434.85	-998.38	-2433.23	0.96945
CGGA_1474	-945.331	39.2984	-906.032	0.890664
CGGA_1137	-1116.34	20.5365	-1095.81	0.902982
CGGA_1051	-1453.88	-1061.86	-2515.74	0.97235
CGGA_P181	-1115.3	443.208	-672.088	0.874529
CGGA_1771	-1854.55	-1355.21	-3209.76	0.991058
CGGA_1204	-2151.27	-1557.28	-3708.55	0.998163
CGGA_P153	-1329.61	-1024.54	-2354.15	0.966537
CGGA_1721	-1436.78	-315.506	-1752.29	0.940135
CGGA_1207	-1581.55	-680.968	-2262.52	0.963
CGGA_P568	-1111.46	-460.483	-1571.94	0.930784
CGGA_P492	-1638.37	-734.64	-2373.01	0.967244
CGGA_1369	-1535.05	-30.4359	-1565.49	0.930437
CGGA_1743	-1546.89	-1042.86	-2589.75	0.97483
CGGA_P29	-1716.75	-713.41	-2430.16	0.96934
CGGA_1568	-1124.32	98.1662	-1026.16	0.898542
CGGA_1120	-1361.58	-910.973	-2272.55	0.963396
CGGA_1569	-1352.17	-305.968	-1658.14	0.935335
CGGA_1132	-1616.61	-168.058	-1784.66	0.941744
CGGA_P110	-759.684	-165.894	-925.577	0.891965
CGGA_P604	-1020.76	-467.442	-1488.21	0.926221
CGGA_P98	-1175.42	-53.0163	-1228.43	0.911176
CGGA_1662	-1584.7	-230.218	-1814.91	0.943228
CGGA_1701	-1860.48	-753.898	-2614.37	0.975629
CGGA_1630	-1258.68	47.8286	-1210.85	0.910109
CGGA_P172	-1424.8	-829.436	-2254.24	0.962672
CGGA_P279	-1948.83	-1100.68	-3049.51	0.987645
CGGA_1407	-1342.33	-165.496	-1507.83	0.927303
CGGA_2079	-1503.82	-852.481	-2356.3	0.966618
CGGA_1723	-1601.35	-535.77	-2137.12	0.957876
CGGA_1677	-1037.66	392.01	-645.653	0.872641
CGGA_1458	-2154.5	-1296.44	-3450.95	0.99516
CGGA_1319	-1733.31	-441.877	-2175.19	0.959466
CGGA_1877	-1845.27	-881.733	-2727	0.979123
CGGA_369	-1204.85	-591.075	-1795.92	0.942298
CGGA_J73	-1952.58	-1398	-3350.57	0.993604
CGGA_1286	-1451.18	-403.65	-1854.83	0.945158
CGGA_1731	-1297.39	-58.4451	-1355.83	0.918721
CGGA_P165	-1585.71	-1014.86	-2600.57	0.975182
CGGA_1455	-1769.22	-1172.2	-2941.42	0.985035
CGGA_1640	-1193.82	-60.5205	-1254.34	0.912736
CGGA_1525	-1007.33	563.592	-443.735	0.857785
CGGA_1518	-1599.19	-879.123	-2478.32	0.971052
CGGA_1184	-1106.65	-507.962	-1614.62	0.933056
CGGA_1469	-1767.77	-1207.01	-2974.78	0.985867
CGGA_1368	-1806.55	-1261.73	-3068.28	0.988073
CGGA_1517	-1692.99	-588.201	-2281.19	0.963735
CGGA_1653	-1426.38	-92.9699	-1519.35	0.927934
CGGA_1030	-1795.58	-1364.26	-3159.84	0.990054
CGGA_1141	-1192.86	-593.334	-1786.19	0.941819
CGGA_1424	-1556.3	-787.394	-2343.7	0.966143
CGGA_P310	-1034.78	336.161	-698.622	0.876411
CGGA_1661	-1105.42	11.47	-1093.95	0.902865
CGGA_1863	-1894.97	-1072.53	-2967.51	0.985687
CGGA_2081	-1754.12	-965.289	-2719.41	0.978896
CGGA_P269	-1358.42	-460.279	-1818.7	0.943412
CGGA_1144	-1448.92	-1251.13	-2700.05	0.978311
CGGA_P437	-1464.84	-1028.89	-2493.73	0.97159
CGGA_1446	-1677.94	-1345.96	-3023.91	0.987049
CGGA_1939	-1066.7	212.989	-853.708	0.887146
CGGA_846	-890.943	390.584	-500.359	0.862027
CGGA_1903	-1151.17	-65.7531	-1216.92	0.910478
CGGA_1651	-1635.95	-900.169	-2536.12	0.973044
CGGA_1162	-1193.55	62.15	-1131.4	0.905215
CGGA_888	-1470.49	-997.313	-2467.81	0.970683
CGGA_P356	-1358.55	261.279	-1097.27	0.903075
CGGA_554	-1384.93	-211.877	-1596.81	0.932112
CGGA_1882	-1592.42	-396.1	-1988.52	0.951385
CGGA_619	-1494.37	-125.456	-1619.82	0.93333
CGGA_P158	-1463.91	-1084.88	-2548.79	0.973471
CGGA_1617	-1668.31	-703.828	-2372.13	0.967211
CGGA_P308	-1280.2	-549.145	-1829.35	0.943929
CGGA_1648	-1094.13	247.038	-847.095	0.886698
CGGA_882	-1395.71	-1070.06	-2465.77	0.970611
CGGA_1389	-1904.02	-643.037	-2547.06	0.973413
CGGA_1647	-1015.93	326.16	-689.772	0.875785
CGGA_1100	-2055.42	-1290.68	-3346.09	0.99353
CGGA_1309	-1546.05	-277.123	-1823.18	0.94363
CGGA_1447	-1029.2	-640.15	-1669.35	0.935916
CGGA_1416	-1610.85	-330.664	-1941.51	0.949237
CGGA_1383	-1660.9	-682.991	-2343.89	0.96615
CGGA_1530	-969.841	90.2779	-879.563	0.888891
CGGA_165	-1339.88	-54.9357	-1394.82	0.920966
CGGA_1159	-1147.24	-565.459	-1712.7	0.938138
CGGA_1745	-1584.8	-1268.77	-2853.57	0.98273
CGGA_1198	-1251.97	-576.997	-1828.97	0.943911
CGGA_P520	-1527.41	-217.542	-1744.95	0.939767
CGGA_763	-1258.69	-591.241	-1849.93	0.944923
CGGA_1437	-1230.02	-715.753	-1945.77	0.949433
CGGA_1589	-1337.05	-1083.51	-2420.56	0.968992
CGGA_1291	-1431.45	-254.455	-1685.9	0.936769
CGGA_1594	-1102.64	-63.4677	-1166.11	0.907369
CGGA_1557	-1595.66	-627.821	-2223.48	0.96144
CGGA_1579	-1502.16	-767.027	-2269.19	0.963263
CGGA_1482	-944.37	415.748	-528.622	0.864123
CGGA_1679	-1652.65	-800.638	-2453.29	0.970168
CGGA_1610	-184.545	985.492	800.947	0.750117
CGGA_1037	-1414.46	-280.119	-1694.58	0.937214
CGGA_1588	-191.355	1616.36	1425.01	0.686478
CGGA_1786	-2018.14	-919.621	-2937.76	0.984942
CGGA_862	-1401.65	-822.002	-2223.65	0.961447
CGGA_1191	-1769.67	-1339.72	-3109.39	0.988985
CGGA_P468	-1540.08	-951.929	-2492.01	0.97153
CGGA_1672	-1436.92	-367.874	-1804.79	0.942733
CGGA_1386	-1088.36	243.12	-845.244	0.886572
CGGA_1421	-1207.54	-231.441	-1438.98	0.923472
CGGA_420	-2054.7	-1108.64	-3163.34	0.990126
CGGA_1566	-1901.94	-905.721	-2807.66	0.981461
CGGA_P3	-1404.67	-738.046	-2142.71	0.958112
CGGA_1657	-1184.19	-143.553	-1327.75	0.917085
CGGA_P446	-1921.49	-1361.54	-3283.03	0.992436
CGGA_P113	-1375.26	-1326.52	-2701.78	0.978364
CGGA_1454	-1736.61	-1496.99	-3233.6	0.991519
CGGA_1693	-1549.62	-446.835	-1996.46	0.951743
CGGA_1445	-615.445	-971.794	-1587.24	0.931603
CGGA_887	-1015.89	-661.846	-1677.73	0.936349
CGGA_P316	-1055.95	150.552	-905.394	0.890622
CGGA_1649	-988.121	380.646	-607.474	0.86989
CGGA_P121	-1195.86	-374.911	-1570.77	0.930721
CGGA_1033	-1566.6	-1199.96	-2766.56	0.980287
CGGA_1400	-1732.7	-468.489	-2201.19	0.960535

## Sheet: Fig.1B immunity-group
Patients	Cluster	Immunity-group
CGGA_1002	Cluster1	Immunity_L
CGGA_1003	Cluster1	Immunity_L
CGGA_1010	Cluster1	Immunity_L
CGGA_1014	Cluster1	Immunity_L
CGGA_103	Cluster1	Immunity_L
CGGA_1030	Cluster1	Immunity_L
CGGA_1033	Cluster1	Immunity_L
CGGA_1037	Cluster1	Immunity_L
CGGA_1048	Cluster1	Immunity_L
CGGA_1051	Cluster1	Immunity_L
CGGA_1055	Cluster1	Immunity_L
CGGA_1063	Cluster1	Immunity_L
CGGA_1065	Cluster1	Immunity_L
CGGA_1066	Cluster1	Immunity_L
CGGA_1082	Cluster1	Immunity_L
CGGA_1087	Cluster1	Immunity_L
CGGA_1097	Cluster1	Immunity_L
CGGA_1100	Cluster1	Immunity_L
CGGA_1101	Cluster1	Immunity_L
CGGA_112	Cluster1	Immunity_L
CGGA_1120	Cluster1	Immunity_L
CGGA_1126	Cluster1	Immunity_L
CGGA_1127	Cluster1	Immunity_L
CGGA_1131	Cluster1	Immunity_L
CGGA_1137	Cluster1	Immunity_L
CGGA_1141	Cluster1	Immunity_L
CGGA_1144	Cluster1	Immunity_L
CGGA_1147	Cluster1	Immunity_L
CGGA_1148	Cluster1	Immunity_L
CGGA_1155	Cluster1	Immunity_L
CGGA_1156	Cluster1	Immunity_L
CGGA_1157	Cluster1	Immunity_L
CGGA_1158	Cluster1	Immunity_L
CGGA_1159	Cluster1	Immunity_L
CGGA_1161	Cluster1	Immunity_L
CGGA_1162	Cluster1	Immunity_L
CGGA_1169	Cluster1	Immunity_L
CGGA_1181	Cluster1	Immunity_L
CGGA_1183	Cluster1	Immunity_L
CGGA_1191	Cluster1	Immunity_L
CGGA_1195	Cluster1	Immunity_L
CGGA_1198	Cluster1	Immunity_L
CGGA_1204	Cluster1	Immunity_L
CGGA_1207	Cluster1	Immunity_L
CGGA_1211	Cluster1	Immunity_L
CGGA_1212	Cluster1	Immunity_L
CGGA_1223	Cluster1	Immunity_L
CGGA_1226	Cluster1	Immunity_L
CGGA_1228	Cluster1	Immunity_L
CGGA_1232	Cluster1	Immunity_L
CGGA_1235	Cluster1	Immunity_L
CGGA_1239	Cluster1	Immunity_L
CGGA_1264	Cluster1	Immunity_L
CGGA_1269	Cluster1	Immunity_L
CGGA_1286	Cluster1	Immunity_L
CGGA_1291	Cluster1	Immunity_L
CGGA_1300	Cluster1	Immunity_L
CGGA_1303	Cluster1	Immunity_L
CGGA_1305	Cluster1	Immunity_L
CGGA_1309	Cluster1	Immunity_L
CGGA_1317	Cluster1	Immunity_L
CGGA_1318	Cluster1	Immunity_L
CGGA_1319	Cluster1	Immunity_L
CGGA_1321	Cluster1	Immunity_L
CGGA_1334	Cluster1	Immunity_L
CGGA_1335	Cluster1	Immunity_L
CGGA_1339	Cluster1	Immunity_L
CGGA_1350	Cluster1	Immunity_L
CGGA_1361	Cluster1	Immunity_L
CGGA_1362	Cluster1	Immunity_L
CGGA_1368	Cluster1	Immunity_L
CGGA_1369	Cluster1	Immunity_L
CGGA_1377	Cluster1	Immunity_L
CGGA_1386	Cluster1	Immunity_L
CGGA_1389	Cluster1	Immunity_L
CGGA_1401	Cluster1	Immunity_L
CGGA_1404	Cluster1	Immunity_L
CGGA_1407	Cluster1	Immunity_L
CGGA_1413	Cluster1	Immunity_L
CGGA_1416	Cluster1	Immunity_L
CGGA_1417	Cluster1	Immunity_L
CGGA_1421	Cluster1	Immunity_L
CGGA_1424	Cluster1	Immunity_L
CGGA_1427	Cluster1	Immunity_L
CGGA_1431	Cluster1	Immunity_L
CGGA_1440	Cluster1	Immunity_L
CGGA_1446	Cluster1	Immunity_L
CGGA_1454	Cluster1	Immunity_L
CGGA_1455	Cluster1	Immunity_L
CGGA_1463	Cluster1	Immunity_L
CGGA_1469	Cluster1	Immunity_L
CGGA_1471	Cluster1	Immunity_L
CGGA_1474	Cluster1	Immunity_L
CGGA_1477	Cluster1	Immunity_L
CGGA_1482	Cluster1	Immunity_L
CGGA_1488	Cluster1	Immunity_L
CGGA_1497	Cluster1	Immunity_L
CGGA_1504	Cluster1	Immunity_L
CGGA_1514	Cluster1	Immunity_L
CGGA_1516	Cluster1	Immunity_L
CGGA_1517	Cluster1	Immunity_L
CGGA_1518	Cluster1	Immunity_L
CGGA_1523	Cluster1	Immunity_L
CGGA_1525	Cluster1	Immunity_L
CGGA_1526	Cluster1	Immunity_L
CGGA_1527	Cluster1	Immunity_L
CGGA_1528	Cluster1	Immunity_L
CGGA_1530	Cluster1	Immunity_L
CGGA_1531	Cluster1	Immunity_L
CGGA_1536	Cluster1	Immunity_L
CGGA_1544	Cluster1	Immunity_L
CGGA_1552	Cluster1	Immunity_L
CGGA_1557	Cluster1	Immunity_L
CGGA_1562	Cluster1	Immunity_L
CGGA_1566	Cluster1	Immunity_L
CGGA_1568	Cluster1	Immunity_L
CGGA_1569	Cluster1	Immunity_L
CGGA_1579	Cluster1	Immunity_L
CGGA_1580	Cluster1	Immunity_L
CGGA_1583	Cluster1	Immunity_L
CGGA_1598	Cluster1	Immunity_L
CGGA_1606	Cluster1	Immunity_L
CGGA_1617	Cluster1	Immunity_L
CGGA_1618	Cluster1	Immunity_L
CGGA_1619	Cluster1	Immunity_L
CGGA_1620	Cluster1	Immunity_L
CGGA_1621	Cluster1	Immunity_L
CGGA_1627	Cluster1	Immunity_L
CGGA_1630	Cluster1	Immunity_L
CGGA_1640	Cluster1	Immunity_L
CGGA_1642	Cluster1	Immunity_L
CGGA_1645	Cluster1	Immunity_L
CGGA_1647	Cluster1	Immunity_L
CGGA_1648	Cluster1	Immunity_L
CGGA_1649	Cluster1	Immunity_L
CGGA_165	Cluster1	Immunity_L
CGGA_1653	Cluster1	Immunity_L
CGGA_1655	Cluster1	Immunity_L
CGGA_1657	Cluster1	Immunity_L
CGGA_1660	Cluster1	Immunity_L
CGGA_1661	Cluster1	Immunity_L
CGGA_1662	Cluster1	Immunity_L
CGGA_1664	Cluster1	Immunity_L
CGGA_1667	Cluster1	Immunity_L
CGGA_1669	Cluster1	Immunity_L
CGGA_1671	Cluster1	Immunity_L
CGGA_1672	Cluster1	Immunity_L
CGGA_1673	Cluster1	Immunity_L
CGGA_1677	Cluster1	Immunity_L
CGGA_1679	Cluster1	Immunity_L
CGGA_1686	Cluster1	Immunity_L
CGGA_1689	Cluster1	Immunity_L
CGGA_1693	Cluster1	Immunity_L
CGGA_1701	Cluster1	Immunity_L
CGGA_1703	Cluster1	Immunity_L
CGGA_1704	Cluster1	Immunity_L
CGGA_1718	Cluster1	Immunity_L
CGGA_1720	Cluster1	Immunity_L
CGGA_1721	Cluster1	Immunity_L
CGGA_1723	Cluster1	Immunity_L
CGGA_1725	Cluster1	Immunity_L
CGGA_1731	Cluster1	Immunity_L
CGGA_1737	Cluster1	Immunity_L
CGGA_1738	Cluster1	Immunity_L
CGGA_1743	Cluster1	Immunity_L
CGGA_1745	Cluster1	Immunity_L
CGGA_1747	Cluster1	Immunity_L
CGGA_1791	Cluster1	Immunity_L
CGGA_1809	Cluster1	Immunity_L
CGGA_1829	Cluster1	Immunity_L
CGGA_1850	Cluster1	Immunity_L
CGGA_1854	Cluster1	Immunity_L
CGGA_1862	Cluster1	Immunity_L
CGGA_1882	Cluster1	Immunity_L
CGGA_1902	Cluster1	Immunity_L
CGGA_1903	Cluster1	Immunity_L
CGGA_28	Cluster1	Immunity_L
CGGA_290	Cluster1	Immunity_L
CGGA_320	Cluster1	Immunity_L
CGGA_42	Cluster1	Immunity_L
CGGA_474	Cluster1	Immunity_L
CGGA_482	Cluster1	Immunity_L
CGGA_503	Cluster1	Immunity_L
CGGA_583	Cluster1	Immunity_L
CGGA_634	Cluster1	Immunity_L
CGGA_663	Cluster1	Immunity_L
CGGA_705	Cluster1	Immunity_L
CGGA_707	Cluster1	Immunity_L
CGGA_721	Cluster1	Immunity_L
CGGA_809	Cluster1	Immunity_L
CGGA_852	Cluster1	Immunity_L
CGGA_861	Cluster1	Immunity_L
CGGA_863	Cluster1	Immunity_L
CGGA_889	Cluster1	Immunity_L
CGGA_890	Cluster1	Immunity_L
CGGA_901	Cluster1	Immunity_L
CGGA_903	Cluster1	Immunity_L
CGGA_D28	Cluster1	Immunity_L
CGGA_J73	Cluster1	Immunity_L
CGGA_P103	Cluster1	Immunity_L
CGGA_P107	Cluster1	Immunity_L
CGGA_P108	Cluster1	Immunity_L
CGGA_P11	Cluster1	Immunity_L
CGGA_P110	Cluster1	Immunity_L
CGGA_P111	Cluster1	Immunity_L
CGGA_P113	Cluster1	Immunity_L
CGGA_P114	Cluster1	Immunity_L
CGGA_P115	Cluster1	Immunity_L
CGGA_P121	Cluster1	Immunity_L
CGGA_P128	Cluster1	Immunity_L
CGGA_P13	Cluster1	Immunity_L
CGGA_P131	Cluster1	Immunity_L
CGGA_P132	Cluster1	Immunity_L
CGGA_P137	Cluster1	Immunity_L
CGGA_P142	Cluster1	Immunity_L
CGGA_P144	Cluster1	Immunity_L
CGGA_P145	Cluster1	Immunity_L
CGGA_P147	Cluster1	Immunity_L
CGGA_P150	Cluster1	Immunity_L
CGGA_P151	Cluster1	Immunity_L
CGGA_P153	Cluster1	Immunity_L
CGGA_P155	Cluster1	Immunity_L
CGGA_P156	Cluster1	Immunity_L
CGGA_P157	Cluster1	Immunity_L
CGGA_P158	Cluster1	Immunity_L
CGGA_P159	Cluster1	Immunity_L
CGGA_P165	Cluster1	Immunity_L
CGGA_P17	Cluster1	Immunity_L
CGGA_P172	Cluster1	Immunity_L
CGGA_P173	Cluster1	Immunity_L
CGGA_P174	Cluster1	Immunity_L
CGGA_P176	Cluster1	Immunity_L
CGGA_P177	Cluster1	Immunity_L
CGGA_P179	Cluster1	Immunity_L
CGGA_P18	Cluster1	Immunity_L
CGGA_P181	Cluster1	Immunity_L
CGGA_P183	Cluster1	Immunity_L
CGGA_P19	Cluster1	Immunity_L
CGGA_P20	Cluster1	Immunity_L
CGGA_P21	Cluster1	Immunity_L
CGGA_P23	Cluster1	Immunity_L
CGGA_P265	Cluster1	Immunity_L
CGGA_P266	Cluster1	Immunity_L
CGGA_P27	Cluster1	Immunity_L
CGGA_P271	Cluster1	Immunity_L
CGGA_P30	Cluster1	Immunity_L
CGGA_P31	Cluster1	Immunity_L
CGGA_P422	Cluster1	Immunity_L
CGGA_P437	Cluster1	Immunity_L
CGGA_P468	Cluster1	Immunity_L
CGGA_P83	Cluster1	Immunity_L
CGGA_P84	Cluster1	Immunity_L
CGGA_P86	Cluster1	Immunity_L
CGGA_P93	Cluster1	Immunity_L
CGGA_1012	Cluster1	Immunity_L
CGGA_1018	Cluster1	Immunity_L
CGGA_1058	Cluster1	Immunity_L
CGGA_107	Cluster1	Immunity_L
CGGA_1121	Cluster1	Immunity_L
CGGA_1132	Cluster1	Immunity_L
CGGA_1154	Cluster1	Immunity_L
CGGA_1178	Cluster1	Immunity_L
CGGA_1184	Cluster1	Immunity_L
CGGA_1185	Cluster1	Immunity_L
CGGA_1273	Cluster1	Immunity_L
CGGA_1311	Cluster1	Immunity_L
CGGA_1356	Cluster1	Immunity_L
CGGA_1383	Cluster1	Immunity_L
CGGA_1390	Cluster1	Immunity_L
CGGA_1398	Cluster1	Immunity_L
CGGA_1400	Cluster1	Immunity_L
CGGA_1434	Cluster1	Immunity_L
CGGA_1437	Cluster1	Immunity_L
CGGA_1445	Cluster1	Immunity_L
CGGA_1447	Cluster1	Immunity_L
CGGA_1458	Cluster1	Immunity_L
CGGA_1459	Cluster1	Immunity_L
CGGA_1473	Cluster1	Immunity_L
CGGA_1487	Cluster1	Immunity_L
CGGA_1510	Cluster1	Immunity_L
CGGA_1513	Cluster1	Immunity_L
CGGA_1524	Cluster1	Immunity_L
CGGA_1553	Cluster1	Immunity_L
CGGA_1554	Cluster1	Immunity_L
CGGA_157	Cluster1	Immunity_L
CGGA_1589	Cluster1	Immunity_L
CGGA_1591	Cluster1	Immunity_L
CGGA_1592	Cluster1	Immunity_L
CGGA_1594	Cluster1	Immunity_L
CGGA_1607	Cluster1	Immunity_L
CGGA_1651	Cluster1	Immunity_L
CGGA_1670	Cluster1	Immunity_L
CGGA_1685	Cluster1	Immunity_L
CGGA_1688	Cluster1	Immunity_L
CGGA_1695	Cluster1	Immunity_L
CGGA_1739	Cluster1	Immunity_L
CGGA_1771	Cluster1	Immunity_L
CGGA_1786	Cluster1	Immunity_L
CGGA_1863	Cluster1	Immunity_L
CGGA_1877	Cluster1	Immunity_L
CGGA_1880	Cluster1	Immunity_L
CGGA_1939	Cluster1	Immunity_L
CGGA_194	Cluster1	Immunity_L
CGGA_2002	Cluster1	Immunity_L
CGGA_2013	Cluster1	Immunity_L
CGGA_2079	Cluster1	Immunity_L
CGGA_2081	Cluster1	Immunity_L
CGGA_2129	Cluster1	Immunity_L
CGGA_265	Cluster1	Immunity_L
CGGA_279	Cluster1	Immunity_L
CGGA_336	Cluster1	Immunity_L
CGGA_358	Cluster1	Immunity_L
CGGA_369	Cluster1	Immunity_L
CGGA_406	Cluster1	Immunity_L
CGGA_420	Cluster1	Immunity_L
CGGA_457	Cluster1	Immunity_L
CGGA_507	Cluster1	Immunity_L
CGGA_554	Cluster1	Immunity_L
CGGA_619	Cluster1	Immunity_L
CGGA_621	Cluster1	Immunity_L
CGGA_625	Cluster1	Immunity_L
CGGA_652	Cluster1	Immunity_L
CGGA_720	Cluster1	Immunity_L
CGGA_724	Cluster1	Immunity_L
CGGA_730	Cluster1	Immunity_L
CGGA_763	Cluster1	Immunity_L
CGGA_780	Cluster1	Immunity_L
CGGA_799	Cluster1	Immunity_L
CGGA_825	Cluster1	Immunity_L
CGGA_862	Cluster1	Immunity_L
CGGA_867	Cluster1	Immunity_L
CGGA_881	Cluster1	Immunity_L
CGGA_882	Cluster1	Immunity_L
CGGA_883	Cluster1	Immunity_L
CGGA_887	Cluster1	Immunity_L
CGGA_888	Cluster1	Immunity_L
CGGA_D19	Cluster1	Immunity_L
CGGA_D50	Cluster1	Immunity_L
CGGA_J50	Cluster1	Immunity_L
CGGA_P122	Cluster1	Immunity_L
CGGA_P146	Cluster1	Immunity_L
CGGA_P185	Cluster1	Immunity_L
CGGA_P269	Cluster1	Immunity_L
CGGA_P270	Cluster1	Immunity_L
CGGA_P279	Cluster1	Immunity_L
CGGA_P286	Cluster1	Immunity_L
CGGA_P29	Cluster1	Immunity_L
CGGA_P298	Cluster1	Immunity_L
CGGA_P3	Cluster1	Immunity_L
CGGA_P306	Cluster1	Immunity_L
CGGA_P308	Cluster1	Immunity_L
CGGA_P310	Cluster1	Immunity_L
CGGA_P315	Cluster1	Immunity_L
CGGA_P316	Cluster1	Immunity_L
CGGA_P319	Cluster1	Immunity_L
CGGA_P326	Cluster1	Immunity_L
CGGA_P328	Cluster1	Immunity_L
CGGA_P346	Cluster1	Immunity_L
CGGA_P356	Cluster1	Immunity_L
CGGA_P392	Cluster1	Immunity_L
CGGA_P399	Cluster1	Immunity_L
CGGA_P416	Cluster1	Immunity_L
CGGA_P421	Cluster1	Immunity_L
CGGA_P438	Cluster1	Immunity_L
CGGA_P439	Cluster1	Immunity_L
CGGA_P446	Cluster1	Immunity_L
CGGA_P461	Cluster1	Immunity_L
CGGA_P492	Cluster1	Immunity_L
CGGA_P5	Cluster1	Immunity_L
CGGA_P500	Cluster1	Immunity_L
CGGA_P501	Cluster1	Immunity_L
CGGA_P505	Cluster1	Immunity_L
CGGA_P508	Cluster1	Immunity_L
CGGA_P520	Cluster1	Immunity_L
CGGA_P568	Cluster1	Immunity_L
CGGA_P594	Cluster1	Immunity_L
CGGA_P604	Cluster1	Immunity_L
CGGA_P615	Cluster1	Immunity_L
CGGA_P633	Cluster1	Immunity_L
CGGA_P98	Cluster1	Immunity_L
CGGA_1032	Cluster2	Immunity_H
CGGA_1057	Cluster2	Immunity_H
CGGA_1108	Cluster2	Immunity_H
CGGA_1111	Cluster2	Immunity_H
CGGA_1152	Cluster2	Immunity_H
CGGA_1192	Cluster2	Immunity_H
CGGA_1205	Cluster2	Immunity_H
CGGA_1238	Cluster2	Immunity_H
CGGA_1345	Cluster2	Immunity_H
CGGA_135	Cluster2	Immunity_H
CGGA_1435	Cluster2	Immunity_H
CGGA_1502	Cluster2	Immunity_H
CGGA_1508	Cluster2	Immunity_H
CGGA_1563	Cluster2	Immunity_H
CGGA_1565	Cluster2	Immunity_H
CGGA_1567	Cluster2	Immunity_H
CGGA_1587	Cluster2	Immunity_H
CGGA_1588	Cluster2	Immunity_H
CGGA_1623	Cluster2	Immunity_H
CGGA_1675	Cluster2	Immunity_H
CGGA_1680	Cluster2	Immunity_H
CGGA_1696	Cluster2	Immunity_H
CGGA_1700	Cluster2	Immunity_H
CGGA_1714	Cluster2	Immunity_H
CGGA_1715	Cluster2	Immunity_H
CGGA_1875	Cluster2	Immunity_H
CGGA_521	Cluster2	Immunity_H
CGGA_P623	Cluster2	Immunity_H
CGGA_106	Cluster2	Immunity_H
CGGA_1069	Cluster2	Immunity_H
CGGA_108	Cluster2	Immunity_H
CGGA_1295	Cluster2	Immunity_H
CGGA_1359	Cluster2	Immunity_H
CGGA_1443	Cluster2	Immunity_H
CGGA_1533	Cluster2	Immunity_H
CGGA_1575	Cluster2	Immunity_H
CGGA_1608	Cluster2	Immunity_H
CGGA_1610	Cluster2	Immunity_H
CGGA_1614	Cluster2	Immunity_H
CGGA_1716	Cluster2	Immunity_H
CGGA_1760	Cluster2	Immunity_H
CGGA_1906	Cluster2	Immunity_H
CGGA_2006	Cluster2	Immunity_H
CGGA_2046	Cluster2	Immunity_H
CGGA_2121	Cluster2	Immunity_H
CGGA_288	Cluster2	Immunity_H
CGGA_362	Cluster2	Immunity_H
CGGA_492	Cluster2	Immunity_H
CGGA_703	Cluster2	Immunity_H
CGGA_810	Cluster2	Immunity_H
CGGA_846	Cluster2	Immunity_H
CGGA_P104	Cluster2	Immunity_H
CGGA_P163	Cluster2	Immunity_H
CGGA_P311	Cluster2	Immunity_H
CGGA_P337	Cluster2	Immunity_H
CGGA_P338	Cluster2	Immunity_H
CGGA_P358	Cluster2	Immunity_H
CGGA_P364	Cluster2	Immunity_H
CGGA_P388	Cluster2	Immunity_H
CGGA_P483	Cluster2	Immunity_H
CGGA_P510	Cluster2	Immunity_H

## Sheet: Fig.1C 55 Genes Veen result
Names	total	elements
CGGALGG-immunityH/L TCGALGG-immunity/L TCGALGG/Normol	55	CD44
		SLA
		CPVL
		ITGB2
		HLA-DQA1
		FPR1
		FCGR2A
		ALOX5AP
		MMP14
		APOC2
		C1QA
		SERPINA3
		C1QC
		HLA-H
		MS4A6A
		HLA-DMB
		GBP2
		C1QB
		S100A10
		HLA-DMA
		HLA-DRB1
		HLA-DRB5
		HCST
		LAIR1
		C3
		HLA-DRA
		FCGBP
		SPP1
		FCGR3A
		MSR1
		CD14
		HMOX1
		SPI1
		MS4A4A
		CHI3L2
		HLA-DPB1
		CD74
		OLFML3
		FCER1G
		VAMP8
		CYBA
		NAPSB
		SCIN
		CTSS
		HLA-DPA1
		CCL2
		S100A11
		TYROBP
		TNC
		SASH3
		IFI30
		TGFBI
		PSMB9
		HCLS1
		CTSC
CGGALGG-immunityH/L TCGALGG-immunity/L	782	FSTL1
		PAX7
		ITGA5
		MMP7
		RDH10
		CPXM2
		SIRPB2
		SOD2
		AQP9
		SLC22A2
		SERPINF1
		CCL22
		PTPN22
		ITGA3
		RUNX3
		C5AR1
		COL1A1
		CST7
		CCL19
		TNFRSF9
		ROR2
		ST8SIA4
		B3GNT7
		MZB1
		SLC16A5
		FNDC1
		EMILIN1
		DUSP5
		NME8
		COL18A1
		FCN1
		CD6
		RHOH
		DPYD
		FERMT3
		DAPP1
		ECEL1
		CIITA
		MCOLN2
		OSR2
		LTBR
		ARHGAP15
		CDHR5
		LILRA6
		BST1
		KISS1R
		GFI1
		HK3
		AHR
		SH2D2A
		LINC00475
		AC005083.1
		OLFML2A
		GALR2
		TFEC
		RAB38
		TNFAIP6
		CASP5
		PITX1
		LDLRAD2
		CATSPER1
		OAS1
		PTCRA
		CXCR2P1
		METTL7B
		UCN2
		HLA-DOA
		ASCL2
		SIRPG
		TNFRSF1A
		CASP1
		CD8A
		CA9
		SECTM1
		OSM
		APOBEC3A
		C6orf141
		NCF1
		ELF4
		IGLL5
		IGFBP2
		SIGLEC1
		CD93
		IGHA2
		MGP
		GCH1
		CPA4
		IL15RA
		ITK
		CD72
		PROS1
		VEGFA
		APOL1
		SOCS3
		ALPK1
		BGN
		THEMIS2
		APOBEC3F
		SLC11A1
		TNFAIP3
		MMP1
		PDE6G
		IL18RAP
		SLAMF6
		PRRX2
		CD109
		CR1
		ASPN
		GNLY
		VNN3
		IGLV1-51
		ANXA2
		HORMAD2
		GCSAM
		CLNK
		LGALS2
		PARVG
		IDO1
		TMEM255B
		EMB
		CCL18
		F13A1
		OGN
		PTGER2
		DHH
		IL10
		IRX4
		PDLIM1
		ITGAD
		IGKC
		ITGBL1
		SLC10A6
		HOXB-AS1
		STAB1
		LGALS3
		ERP27
		CD28
		OAS2
		C1RL-AS1
		TNFSF8
		DNAJC5B
		FBLN2
		COMP
		THBS1
		CDC42EP5
		SPATA18
		RGS13
		SCIMP
		CD247
		RAB32
		NABP1
		SLAMF7
		GPR84
		FCRL5
		CATSPERB
		CXCL10
		IL10RA
		ICAM3
		IGLC2
		HSPA7
		SAA4
		SULF1
		MYL9
		LRRN4CL
		TRAF3IP3
		CD8B
		RARRES1
		CLEC5A
		LRG1
		GPC3
		FPR2
		SEMA3F
		MARCO
		CXCR6
		HLA-DOB
		CD200R1
		CXorf65
		PDCD1LG2
		HOXA11
		LY9
		SIGLEC22P
		DCN
		TREM1
		ACTN1
		HLA-C
		GBP5
		ODF3B
		PIK3R6
		CASP4
		AOX1
		COL1A2
		SERPINA5
		LY96
		IL1R1
		TYMP
		TMEM37
		ITGAL
		COL12A1
		FOLR3
		MEDAG
		KLRB1
		ALPK2
		ABCA13
		IL2RG
		ESM1
		ZAP70
		TGFB2
		NCF1B
		APOBEC3D
		RAB42
		FCRL6
		SIGLEC17P
		HCP5
		IRF1
		FAM20A
		MSN
		SH2D1A
		TRPM8
		GPNMB
		AKR1B10
		C2orf91
		FCGR2B
		RAC2
		PRICKLE3
		SLC18A3
		APCDD1L
		PLP2
		TAGLN2
		TMEM150B
		FBLIM1
		OSMR
		SOD3
		TNFRSF11B
		CD36
		CTSW
		APOL4
		GALNT5
		RNASE2
		CD40
		CST1
		SERPINA1
		RUNX1
		CD58
		LRRC25
		SELE
		TRAT1
		BATF3
		THBD
		ITGB7
		LTBP2
		SLC43A3
		SERPINB2
		COL6A2
		TIFAB
		MAP3K8
		STC1
		VIM
		TLR8
		ABCC3
		HOXA10
		CD27
		MAN1C1
		ADAMTS14
		CD226
		CAPG
		SPHK1
		SLAMF8
		GPR141
		H19
		GPRC5A
		MRC2
		CHRM3-AS2
		EREG
		LRRC15
		PTX3
		ANG
		C1orf87
		ACPP
		G0S2
		UBD
		S100A8
		C7
		KDELR3
		TRBC2
		TNFRSF12A
		OASL
		CHAD
		IL6
		PTPN7
		PSTPIP2
		LINC00861
		GAPT
		ISG15
		UBASH3A
		VDR
		PODNL1
		IRF4
		PDPN
		FASLG
		COL3A1
		CD163
		DPT
		GPR65
		OSCAR
		MS4A1
		SKAP1
		TPRG1
		ALOX15B
		ARHGAP18
		CCR1
		HTR2B
		MAOB
		LRRC55
		IFI6
		GPR183
		LILRB1
		PYGL
		TXK
		PLA2G5
		RNASE3
		PIK3CG
		CD79A
		IL1R2
		SLAMF9
		FAM177B
		RETN
		TUBB6
		TFAP2C
		FCGR2C
		CST6
		EFEMP2
		AEBP1
		IGHA1
		PLBD1
		CD300LB
		PLEKHG6
		PRSS23
		ISG20
		CXCL1
		OR51E1
		TRAC
		SLC47A2
		CD48
		ST14
		SPON2
		CLEC12A
		CD3G
		IL7R
		XG
		GBP3
		CD96
		CD1E
		ST6GALNAC2
		GLIPR1
		MSLN
		TNFAIP2
		ATP6V0D2
		MYO1F
		HLA-B
		PLEKHS1
		FRZB
		COL6A3
		APOBEC3G
		PLEKHA4
		PLB1
		FCRLA
		WNT4
		COL5A1
		CTSZ
		LINC00702
		CTHRC1
		SIGLEC7
		GSDMD
		TTLL10
		TFPI2
		RBP1
		TNFSF14
		ESPN
		CLCF1
		TFF3
		FOSL1
		CD40LG
		CES1
		C6
		FBLN5
		S100A9
		BIRC3
		GRAP2
		CRTAM
		ADAM12
		NCF1C
		GDF15
		C1RL
		LILRB2
		C15orf48
		HOXD11
		SP140L
		C16orf54
		SUSD2
		PCOLCE
		UTF1
		LAX1
		IGHG4
		APOBR
		SIGLEC9
		TLR1
		FOXJ1
		MYL12A
		FRRS1
		GSDMA
		LAMP3
		FABP5
		IGHG2
		SERPING1
		P4HA3
		AC004988.1
		MRGPRF
		SLAMF1
		KCNE3
		BACE2
		LIF
		IKZF3
		GPR171
		SULT1C2
		CHI3L1
		IGFBP7-AS1
		PLA2R1
		ULBP3
		ANXA2P2
		FN1
		GPR132
		LOXL1
		CSTA
		CAPN6
		MAP3K7CL
		CCL26
		LINC00601
		SNAI1
		IGHD
		S100A3
		IER3
		IGLC3
		NGFR
		ANO9
		CCL14
		COL5A2
		SELP
		ANKRD22
		P2RY8
		KRT8
		ETV7
		LINC00887
		PTGES3P1
		TREML3P
		CD2
		FCAR
		CTSK
		IL4I1
		RASSF9
		LAMC3
		PRF1
		CD79B
		MXRA5
		EPSTI1
		TNFRSF10C
		EOMES
		PAX2
		FHAD1
		NTS
		GPR18
		TIMP1
		CHIT1
		MIA
		TSPAN2
		PI3
		CLIC1
		LILRA5
		IBSP
		NNMT
		COL8A1
		COLEC12
		CARD16
		ATP2A3
		PTGER4
		CCR7
		BCL2A1
		TEAD4
		C14orf180
		CCR4
		PTPRC
		XCL1
		SLA2
		PDZK1IP1
		RHOD
		COL4A2
		LUM
		C1S
		PARP15
		CD302
		GATA3
		NAMPT
		HS3ST3B1
		ACP5
		ISLR
		POSTN
		LILRB3
		PLAT
		THBS4
		CXCR3
		SRPX2
		CTLA4
		PLA2G2D
		IGFBP6
		PDLIM4
		CLEC7A
		PRG2
		GBP1
		GBP1P1
		PLSCR1
		VENTX
		TRPV4
		EMP3
		HLA-DQA2
		TUBA1C
		LOXL1-AS1
		GZMB
		FCGR3B
		EBF2
		CYTIP
		CLEC17A
		C2
		GVINP1
		IGHG1
		FBP1
		RAX
		AC017002.1
		KRT18
		MACC1
		SOCS1
		STRA6
		TNFRSF14
		RAB34
		IGHG3
		PHLDA2
		GPX8
		SAA1
		VASN
		IL1RN
		KRT7
		CD209
		LCP2
		COL4A1
		MYZAP
		CCL5
		ALDH1A3
		EMILIN2
		MX1
		LOXL4
		LOX
		SLN
		OR52K3P
		PDCD1
		IL32
		LYZ
		CTAGE8
		DOK2
		ADM
		NUAK2
		KMO
		CLDN1
		ICOS
		BMX
		TMEM61
		HAMP
		HMCN2
		COL8A2
		TLR2
		MMP19
		VNN2
		CLEC10A
		TIMD4
		PLAUR
		CD3E
		C2orf40
		AMIGO2
		HGF
		CFD
		TMEM176B
		HTRA4
		CYP1B1
		C1QTNF1
		SLC6A3
		CD1C
		S1PR3
		SLFN12L
		DERL3
		SPIB
		DIO3
		FGL2
		MYL4
		PLAU
		MPZL2
		ANXA1
		C1R
		TC2N
		MSC
		BTLA
		LGR6
		FPR3
		ALOX5
		PLEK
		SAMD3
		LUCAT1
		FAM129A
		PROK2
		MEOX1
		ADAMDEC1
		LAIR2
		PLA2G2A
		LGALS1
		COL15A1
		EVC2
		STEAP3
		LGALS17A
		CLEC2B
		MYO5B
		SNHG18
		BDKRB2
		KLHDC7B
		CASP8
		CFH
		LAG3
		FLNC
		DSG2
		SIGLEC14
		TRH
		CXCL11
		HLA-DPB2
		HLA-DQB1
		GZMK
		STAP1
		NKG7
		MYBPH
		STEAP4
		IGHM
		FBLN1
		MYOF
		LCK
		CRB2
		CD248
		CCR2
		CEACAM4
		USP30-AS1
		FCER1A
		CDC42BPG
		LTB
		TNNI2
		CD7
		FER1L4
		KYNU
		CCL20
		TNMD
		OR2I1P
		PYHIN1
		IL15
		HTRA3
		SFRP4
		LCTL
		SIT1
		CD3D
		S100A6
		TES
		SNX20
		ZBP1
		LAMC1
		COL13A1
		TMPRSS2
		NFAM1
		BATF
		XCL2
		MX2
		SH2D4A
		KIAA0040
		ITGA4
		TAGLN
		FAM92B
		ARSI
		TPSAB1
		GPR82
		HLA-F
		HPD
		GZMH
		ECM2
		C11orf21
		SERPINH1
		IL2RA
		PRG4
		PLEK2
		CABP4
		SP100
		S100A4
		LAMB1
		LOXL2
		IGF2
		ADM2
		CHRNA1
		CD80
		RARRES2
		LINC00346
		CFI
		GZMA
		FGF7
		CLECL1
		VNN1
		OSR1
		DOK3
		TMEM71
		CD52
		COL14A1
		TNFAIP8
		ICAM1
		CXCL9
		RBM47
		EGFL6
		SPINT1
		SLC16A3
		CELSR1
		CHRND
		LTF
		MIR155HG
		TCIRG1
		HSH2D
		MS4A4E
		GDF5
		DKK1
		OLFML2B
		APOBEC3C
		CD5
		CCL21
		SERPINE1
		HFE
		ACTG2
		RSAD2
		FABP5P7
		CD300LF
		JAK3
		CXCL6
		SLC34A2
		CCR5
		MYO1G
		FAM114A1
		CDCP1
		PAX3
		C4BPB
		BCL3
		CHRNA9
		TCEA3
		C1orf127
		C4B-AS1
		ACTA2
		PLAC8
		ANKRD1
		SAA2
		PTGS1
		IGFBP4
		KCNK5
		CD69
		CD300E
		KCNJ15
		MYOM3
		CISH
		ZNF683
		HSPG2
		IL2RB
		DENND2D
		CD274
		GCNT1
		CP
		CSF2RB
		VSTM1
		SPOCD1
		MMP9
CGGALGG-immunityH/L TCGALGG/Normol	2	C21orf62
		AQP1
TCGALGG-immunity/L TCGALGG/Normol	70	MMP2
		CXCR4
		SLC2A5
		GYPC
		RARRES3
		SAMSN1
		B2M
		OLR1
		IL18
		FOLR2
		PSMB8
		ABI3
		UCP2
		AC015936.3
		ARHGDIB
		C4B
		TREM2
		SLC15A3
		SLC7A7
		APOC1
		CD4
		BTN3A2
		LY86
		LGALS3BP
		HLA-A
		AIF1
		CTGF
		CD37
		SYK
		GPSM3
		APOC4-APOC2
		TNFAIP8L2
		FYB
		HCK
		IFI16
		LST1
		TGFB1
		CD86
		CD68
		RGS1
		EBI3
		FCGRT
		NCKAP1L
		ADORA3
		CYBB
		MAFB
		LCP1
		FCGR1A
		PLVAP
		HAVCR2
		PYCARD
		RNASE6
		LILRB4
		C3AR1
		C4A
		APLNR
		SLC1A5
		EMP1
		TBXAS1
		LAT2
		VSIG4
		LGALS9
		SIGLEC10
		MS4A7
		PTAFR
		LAPTM5
		IRF8
		APBB1IP
		CXCL16
		PCED1B-AS1
CGGALGG-immunityH/L	4211	RNU6-200P
		FEZF1
		AC090987.1
		AP003122.4
		IGKV2D-14
		A4GNT
		AC073578.1
		CCNQP1
		OSMR-AS1
		RNA5SP413
		MIR4465
		RPS29P1
		TRAJ42
		AL355499.1
		AP002840.2
		KCNG1
		KRT16P2
		CST2P1
		GALNT3
		AC126768.3
		RN7SL132P
		NTSR1
		HS3ST3A1
		RF02246
		AC026765.1
		AP000942.4
		AC020905.1
		AP001189.5
		LINC01708
		MIR4309
		IGKV2-26
		AC041040.1
		CYP4F23P
		RNU2-16P
		MAGEB6B
		RNU6-206P
		AL365440.2
		BANK1
		AC005297.2
		LINC01883
		IGKV1D-13
		SERPINA12
		TMEM174
		TRBV21-1
		AC084346.1
		RNU5E-5P
		EVC
		AC246787.2
		RNU6-332P
		RNA5SP359
		LINC01848
		IGKV3D-11
		AP1B1P2
		SAR1AP2
		IGHD2-15
		IGKV3-20
		MAP1LC3C
		FLJ36000
		AP000842.2
		AC104777.3
		LINC00919
		LIPN
		IGLC7
		AL031123.1
		AL078601.3
		MIR218-1
		AC021549.1
		HMGB3P31
		LRGUK
		LINC02329
		AC068137.2
		AL158850.1
		AC104126.1
		LINC01479
		SETP9
		OR4A15
		LINC02103
		VGLL3
		AC112721.1
		MIR5692C1
		CD1A
		AC021517.1
		RNU6-1042P
		AP001652.1
		AC005294.1
		ARL14EPL
		MIR1228
		HYAL6P
		RPL23AP56
		CAVIN3
		EGOT
		LINC00261
		LINC01944
		AC091163.2
		AC087318.1
		SGO1P2
		SLFN12
		AP003062.1
		KRT8P32
		AC139426.2
		MIR5589
		RNU6-867P
		LINC00159
		IGHV3-25
		AC000067.1
		TLR8-AS1
		IGHV1-12
		CFAP157
		C11orf88
		TRAV8-2
		AC084859.1
		OR7K1P
		MIR517C
		RF02171
		C7orf33
		C6orf15
		AP000695.2
		FAM74A3
		LINC01843
		UBE2V1P4
		BANF2
		AC092168.1
		AC015987.1
		CSNK1A1P1
		PIRT
		DEFB131D
		LIM2
		IL1F10
		AC133644.2
		LINC00605
		AC022201.1
		SAA2-SAA4
		LINC00690
		AL451081.1
		AC004009.2
		RPL15P21
		SLC9A9-AS2
		DRD3
		SPANXN4
		IGHV1-69D
		AC067959.1
		NRIR
		AL596211.1
		LINC02015
		TRAV2
		RNA5SP274
		AP003386.1
		TTLL10-AS1
		DNAH11
		AQP2
		EN1
		AC009542.2
		SNX18P26
		RTL3
		RSPH4A
		SLC13A4
		RN7SL14P
		ERVV-2
		AC092957.1
		RNU6-791P
		AL442128.1
		KRTAP24-1
		IDO2
		IGLV3-25
		DNAJB3
		AC020908.2
		USP17L14P
		LINC01270
		STMND1
		NCF4-AS1
		AC005291.2
		LINC01298
		ITPRID1
		AC131392.2
		OTX2-AS1
		AC099677.1
		GPAA1P1
		AL137789.1
		LINC01746
		AC114786.2
		CGA
		AC087499.3
		RNA5SP181
		AP000781.2
		AL133396.1
		AC024587.2
		AC083967.1
		LINC01765
		RNU6-1261P
		OR4A42P
		LINC01994
		TFAP2B
		CROCC2
		IGKV1-33
		RN7SL668P
		RNU7-137P
		AC004817.2
		AC016550.3
		ADGRD2
		AC090022.1
		KRT8P47
		TTTY7
		AL135902.1
		AP002358.2
		AL391119.1
		IGHVII-74-1
		LINC00305
		AC244157.2
		AC073359.1
		RNU7-186P
		CCR3
		AC021192.1
		RF00621
		AL022724.1
		MIR3689E
		AC064807.3
		AC239859.2
		RNA5SP318
		IGLV2-23
		CATIP
		AC009558.1
		MIR3945HG
		OR2T29
		RF02091
		GPR1-AS
		AC104078.2
		AC023394.1
		AL442224.1
		AL132801.1
		AL591719.2
		UGT2B29P
		AL132642.1
		LINC02429
		XCR1
		AC009238.2
		MIR4698
		COX20P2
		RN7SL379P
		IL23R
		MUC15
		AC084373.1
		IGHV2-70D
		IGHV3-13
		AC009852.1
		RAB11AP2
		AC020914.1
		SLC14A2-AS1
		SPATA20P1
		HP
		PRND
		CLCA1
		IGLV3-26
		AP001636.2
		CBX3P6
		AP000851.1
		AC002486.1
		RNU7-10P
		IGKV1OR2-108
		RN7SL834P
		AC011005.3
		TBX21
		MSNP1
		AC064834.1
		SNORD65C
		LINC02314
		TRAV34
		LINC01093
		HIGD1AP4
		AC079858.1
		MIR8065
		RN7SL352P
		AL163195.1
		LINC02407
		AC241644.1
		AC110741.2
		BX640514.1
		AL078621.2
		LINC02521
		IGHVIII-51-1
		AL355102.5
		MT1DP
		MIR6839
		AC128707.1
		AC022537.1
		MTCYBP17
		IGSF9
		MYF5
		AC006967.3
		AC007967.4
		STOML3
		WNT6
		SLC2A10
		AL035045.1
		VTA1P2
		AL391845.1
		FST
		TGFB2-AS1
		CRAT37
		IGLJ3
		LINC01218
		ESPNL
		RN7SL135P
		AC016256.1
		AC133555.2
		OR52K1
		AC007275.1
		AC011396.1
		NUGGC
		AC008626.1
		AL049839.1
		AP001610.1
		RNU1-45P
		OR11L1
		AC106017.2
		IFNWP15
		AL157714.1
		UGT1A8
		AP003419.1
		MIR16-2
		SHH
		AC021749.1
		AL390066.1
		AL157402.1
		TYRP1
		ENO4
		SVOPL
		TNFRSF17
		AC069213.2
		AL357093.2
		EDDM3B
		IGHV3-79
		AC005165.1
		MRPS17P5
		AC127029.2
		NANOGP10
		LBX1-AS1
		AC006206.2
		LINC01427
		XAF1
		AC126177.1
		AC002454.1
		HCAR2
		ZBED6CL
		GPR174
		CCDC60
		AC060234.3
		TRAV3
		AC112518.1
		AADACP1
		RPS17P15
		ZYXP1
		RN7SKP263
		B3GALT5-AS1
		IGHV3-21
		HLA-DRB9
		HOXA5
		FAM41C
		AC092078.2
		AC011476.8
		TRAJ33
		GPR33
		MUCL3
		TRAJ38
		GCGR
		AC074348.1
		AL929288.2
		FMO9P
		MIR567
		MXRA5Y
		AC135068.2
		MRPS18BP2
		LINC02578
		AL929601.4
		FAM180B
		TRBV11-2
		AC109309.1
		MIR4726
		RNA5SP155
		AC093616.1
		AL590648.3
		AC093730.1
		LINCMD1
		RN7SKP89
		GPR157
		OR52A1
		MAB21L2
		IGHD6-25
		SCNN1B
		AC226118.1
		AC093423.3
		AC103974.2
		AP000322.2
		EDDM3DP
		RNU6-1163P
		LPP-AS1
		ERICH3-AS1
		AC245028.1
		IGHJ2
		AC007795.1
		NR2F2-AS1
		HOTAIRM1
		KRTAP4-8
		AL109936.2
		RAB44
		AC074290.1
		AC116562.2
		DDIT4L
		DMBX1
		AREG
		AL390254.1
		TEX26
		AL049545.1
		EFCAB12
		AL117382.2
		AC145098.1
		AC079801.1
		PIH1D3
		TMEM207
		AL157955.1
		ULBP1
		MIR2114
		MIR5702
		MALL
		AC090023.1
		IGLV1-40
		AL359771.1
		RN7SL184P
		IGHD6-13
		AP001605.1
		AC027229.1
		AC009319.1
		AC025437.5
		AC138915.1
		AC008687.1
		VAV3-AS1
		E2F7
		LINC00908
		RNU6-822P
		NKX2-1
		TRAV21
		AC007923.4
		GAL
		LINC02539
		TRAJ58
		TSTD1
		AL513122.2
		AC005538.1
		AL161937.2
		LINC01914
		KIR2DL1
		AC129502.1
		AC027013.1
		LINC01111
		AC027119.1
		AC015911.5
		SPDYE15P
		BX276092.3
		C9orf135
		SNORD114-23
		GBP4
		OR5W2
		GOLGA5P1
		AC006013.1
		RNY4P30
		AP003785.1
		IGLV3-16
		SNRPEP7
		ZMYND10
		WNT16
		AC099509.1
		PIFO
		AP003071.3
		AC006205.1
		CRNDE
		AC106738.1
		AC133106.1
		IGKV1-8
		ERVV-1
		LARP7P4
		TRIM6
		MIR8074
		AC008628.2
		AC140658.7
		RNU6-351P
		SLC25A24
		RN7SL271P
		KRT18P56
		AC062016.2
		AC147055.3
		AC104002.3
		AC008114.1
		AC021074.3
		LINC01638
		MTND4LP13
		AC122138.1
		AMTN
		AC133550.1
		AC023141.11
		TRBV16
		AC005682.1
		LINC01365
		AL160279.1
		AC024337.1
		MTND4P28
		AL121999.1
		AC026396.1
		AL390115.1
		MIR3129
		TRGVB
		AC068134.2
		DNAJB13
		FEM1AP4
		HES2
		S100A11P2
		NRN1L
		AL139806.1
		CCL11
		AL441985.1
		C10orf55
		KCNE1B
		CCL23
		AC010719.1
		BX322234.2
		CFAP47
		LINC02205
		KRTAP10-5
		CD1B
		MARK2P14
		CCDC197
		AC021678.2
		MIR4419B
		TGIF2LY
		AL606516.1
		RNU6-987P
		LARP1BP1
		IGHV4-28
		LINC01162
		RN7SL38P
		AC007485.1
		AL645941.2
		AC073387.1
		IGKV1OR2-1
		AP000695.1
		AC078828.1
		F2RL2
		MIR4498
		FAM74A4
		AL049871.1
		KRT80
		FAM197Y3
		LINC01587
		AC092327.2
		AC060814.5
		AC068135.1
		AC022390.1
		RN7SKP26
		CR1L
		SLC12A3
		MIR548Z
		RNU6-239P
		AC008154.1
		MIR6854
		FP236241.2
		AC004920.1
		MMP8
		AL096816.1
		MIR222
		SCML2P1
		AL356094.1
		AC098869.1
		LINC01906
		MIR1245A
		ENTHD1
		LINC02305
		AC079178.1
		AL390719.2
		CNTNAP3P2
		AL355103.1
		AC239798.3
		AC015911.6
		AC008622.3
		OR6C2
		AC053503.3
		AC091808.1
		TRIM6-TRIM34
		MRPL20P1
		BRWD1P3
		AC078850.1
		AC108103.1
		AC092484.1
		C20orf85
		SPRY1
		RN7SKP208
		C1orf158
		AL133232.1
		AC128713.1
		MIR6503
		TRBV3-1
		LINC02273
		IGKV1-13
		CLDN3
		AC133561.3
		IGKV2D-26
		AC010255.3
		RNU1-36P
		PTPRQ
		CDHR4
		LINC01995
		AC106754.2
		TRBV2
		AL021392.1
		AC004965.1
		AC027288.3
		AC023078.3
		CFAP54
		TRAJ45
		OR4D11
		AC141846.1
		SLC20A1P3
		AP001486.3
		AF130417.1
		RN7SL205P
		RN7SKP104
		AP001476.3
		AC104136.1
		TMPRSS3
		AC106782.4
		CLDN14
		AC115220.1
		IGKV1-27
		AC012414.2
		MCOLN3
		AC105390.1
		RN7SL496P
		LINC01745
		IGHV1-69
		AP001208.2
		RN7SL708P
		OR6K1P
		HOXC10
		AKR1D1
		MEOX2
		TMC5
		KIAA1257
		ADGRG2
		RN7SL492P
		AC105443.1
		EPYC
		SEC61G
		IGLV6-57
		AC097486.1
		KRTAP13-5P
		RN7SKP174
		RNA5SP105
		GLRXP1
		AL445686.2
		TACSTD2
		CPA3
		TOM1L1
		IGKV1-32
		LINC02421
		FOXI1
		AC136601.2
		TCTEX1D4
		AL133279.1
		IGLV3-6
		AL627230.1
		MOCOS
		AC096541.1
		LINC01941
		MIR4423
		AC108865.1
		AP001636.3
		TMPRSS7
		AC063977.2
		AC096734.1
		RN7SKP37
		AC108463.1
		RN7SL430P
		AC096732.1
		AC091588.3
		IGKV1OR1-1
		AL031848.1
		KATNBL1P5
		AC006369.1
		AC105362.1
		LINC01833
		RGS22
		DEFB4B
		AC022616.8
		GAS2L2
		AC053503.4
		ADH4
		XIRP2-AS1
		SOX14
		RNU6-960P
		KRT89P
		IGHVII-51-2
		AC118282.3
		PKHD1L1
		AC010133.1
		P2RX2
		AC092646.1
		WISP1
		AL590095.1
		RNA5SP292
		AC124067.4
		AC108463.3
		AC037198.2
		P2RY10
		AL929288.1
		MED15P4
		RPS27P20
		LINC02036
		BARX1
		AP000942.3
		AP001631.1
		IGHV4-59
		LINC01953
		EN2
		AC009237.6
		MIR2276
		MIR6846
		TRAV12-2
		AC027369.3
		AC112229.2
		CASR
		LINC01271
		AC099541.1
		IGHV2-26
		AC068802.1
		AC005291.1
		ZNF474
		FGF10
		OR4A18P
		AC018892.2
		BARX1-DT
		LINC01687
		LDHAL6CP
		FILIP1L
		IGKV2D-40
		TTC4P1
		TNFRSF18
		NLRP8
		AC022398.1
		CAPSL
		CCDC194
		HAND2-AS1
		AL357093.1
		FBLN7
		FBP2P1
		RNU6ATAC15P
		MPTX1
		AC106738.2
		RNU6-563P
		CASP1P2
		AC137768.1
		MIR3915
		AL353649.1
		AC008109.1
		LRRIQ1
		MIR1537
		AL138789.1
		IGHV3-52
		LRRC18
		AL157359.1
		LINC02579
		AC139718.1
		IGKV7-3
		LINC02584
		AC105118.1
		RF02249
		LINC02392
		C1orf194
		HSPE1P18
		OR51C1P
		AC134981.1
		SHROOM2P1
		AC112255.1
		TRAJ30
		MGC27382
		RNU6-631P
		TRAV12-3
		AL136528.1
		AC096664.1
		IGHVII-26-2
		AC009468.2
		AP003717.1
		CICP8
		OMP
		AC024619.3
		AL442638.1
		RFPL4A
		RNU6-1211P
		AP005431.1
		LINC01377
		IGKV6D-41
		AC012354.3
		RNU6-524P
		RNU6-1168P
		AC091114.1
		AC078809.1
		MIR34AHG
		AC087385.1
		IGLV3-17
		ZCCHC13
		RNU6-211P
		AL355102.2
		IGKV1D-12
		AC090673.2
		IGHD3-10
		SBSPON
		AC012409.1
		AC092994.1
		ECEL1P2
		GRP
		AC022296.1
		AP000924.1
		AL133271.1
		CFAP65
		TRAV4
		AC025588.2
		TBC1D27P
		AC087477.3
		MIR6879
		AC211486.3
		LRRC46
		GTF2IP22
		ABCB11
		IZUMO1R
		AC011998.2
		AL391813.1
		MIR1266
		AL645929.1
		AL391704.3
		IGKV1-9
		IGHV3-64
		TRAJ47
		AC011473.3
		PTP4A1P2
		FTH1P9
		TRAJ3
		AP000532.2
		C9orf135-DT
		Z82202.1
		TRAJ17
		ASB5
		RN7SL714P
		RNU4ATAC9P
		MIR4422
		IGKV3D-25
		OR1M4P
		AC018558.3
		TCF23
		CFAP300
		AC127526.1
		C22orf15
		RNU6-1065P
		MIR196A2
		OR8B5P
		IGLJ2
		IGLV1-41
		AL365199.1
		RPS24P1
		AC063977.3
		PTMAP6
		RPL5P21
		TRDV1
		BX640514.2
		AC007991.4
		NLRP12
		MIR4681
		IGHV3-71
		AP000812.1
		ADAD1P2
		Z98257.1
		ACBD3-AS1
		HOXA6
		TRAV20
		C4BPA
		AGBL2
		IGHV1-58
		AL121956.1
		AC121338.1
		AC243994.1
		IGHV3-35
		IGLV3-29
		LINC01611
		AC119677.1
		AC112721.2
		AC008798.1
		SNORD114-22
		IGLV3-13
		AL157698.1
		AL161757.4
		RNU2-32P
		IGHV1OR15-9
		AC022509.1
		AC112250.1
		YPEL5P3
		SERTM2
		DPPA4
		AC092896.1
		RNA5-8SN2
		USP9YP13
		AP001434.1
		PPIAP17
		LINC01281
		TSPY20P
		CIDEB
		IGLV4-60
		AC147055.2
		TRBV15
		AC010202.1
		HIST1H2BH
		AC026888.1
		AL133547.1
		TPT1P11
		MAGEB10
		AP000470.1
		C15orf54
		AC136944.3
		AC107029.1
		OR10AK1P
		FBXO39
		CPN2
		LINC02399
		IGLVI-68
		CDC20B
		WFDC6
		AL773545.1
		ROR1
		RAP1BP1
		TSPY9P
		OR52V1P
		AC106900.2
		BHLHE23
		AC005515.1
		AC013470.4
		AC060766.2
		LINC01148
		ADAMTSL1
		AC087897.2
		SUMO1P1
		TWIST1
		AL590229.1
		EPO
		Z86062.2
		RNA5SP353
		TRBV11-3
		AP000851.2
		IGKV1-5
		IGHJ1
		AL359636.3
		AL133320.1
		IGHV6-1
		ETF1P3
		AC245028.2
		TBC1D8B
		MIR4435-2
		CGB1
		ARSJ
		KCNE4
		LINC01784
		AC010177.1
		JHY
		RNU6-1149P
		IGLV9-49
		AC099785.1
		LINC01210
		RF01970
		RNU6ATAC9P
		MIR4280
		AC068134.1
		AP000915.1
		IGHV3-76
		RPL32P23
		IGHV3OR16-15
		PAGE3
		AC073578.3
		AC007274.1
		AC004551.1
		IGKV1D-39
		MIR548AO
		AC097462.1
		FAM216B
		MIR521-1
		AC016968.1
		TCERG1L-AS1
		IGKV2-4
		RDM1P4
		LINC01913
		AL445989.1
		OR4A13P
		AC009060.1
		AC233724.4
		AC004687.1
		AP001257.1
		OR7E148P
		AC024023.1
		AL590385.1
		B3GNT5
		RNA5SP406
		IGKJ5
		AC108667.1
		USP29
		AC090155.2
		AC005303.1
		CLIC1P1
		RNU6-470P
		AC245060.1
		AL451054.3
		RNA5SP241
		DMRT1
		CHST8
		IGHVII-53-1
		AP001124.1
		IL26
		IRS4
		RPL7P3
		AL513422.1
		AL645937.2
		TRPC7-AS2
		FGF10-AS1
		CXCL14
		SEC24D
		HIST1H2APS1
		AL590491.2
		AC114501.1
		MAGEA10-MAGEA5
		AC105917.1
		AC084759.1
		AC068533.2
		AC007115.1
		RNU6-223P
		LINC00308
		MMP13
		VN1R38P
		TRBV19
		RTP3
		ATP5PBP5
		MIR6794
		IGHV3-7
		HOXC13
		AC091806.1
		OR10G9
		IGHV3-72
		FAM160A1-DT
		AP003181.1
		NAMPTP1
		KCNE1
		AC023078.4
		OR7E140P
		OR6C70
		ABCF2P2
		TRGV5P
		AC130456.4
		AC010894.5
		MBL2
		SNX18P24
		AC106774.1
		AC004704.1
		PRR29
		MUSK
		CDRT7
		BPIFA2
		AC107959.3
		AP003499.1
		RNU7-192P
		LINC01755
		MIR4739
		IGHD5-12
		AC004707.1
		RGS16
		IL21-AS1
		TCIM
		SMIM25
		AL138930.1
		RN7SKP50
		KAZN-AS1
		AC093627.6
		AC079210.1
		AL158829.1
		RNU5B-6P
		AC073135.1
		ATOH1
		AC011455.2
		AC112204.2
		AC103563.4
		ELOCP5
[truncated: 4,294 more rows]

## Sheet: Fig.1D 55 Genes-GO-GSEA
Term	Database	ID	Input number	Background number	P-Value	Corrected P-Value	Input	Hyperlink	Column1	_1	_2	_3	_4	_5	_6
protein binding	Gene Ontology	GO:0005515	45	11779	2.89e-15	3.67e-13	CCL2|MMP14|HLA-H|C1QC|ITGB2|LAIR1|HCST|S100A11|S100A10|MSR1|FCER1G|SERPINA3|TYROBP|SPI1|FPR1|HCLS1|APOC2|HLA-DRB1|CD44|CTSC|HLA-DRA|IFI30|FCGR2A|MS4A6A|C3|CYBA|TNC|MS4A4A|FCGBP|SLA|CD74|VAMP8|HMOX1|C1QB|C1QA|CD14|ALOX5AP|SPP1|PSMB9|HLA-DPA1|TGFBI|GBP2|HLA-DMB|HLA-DQA1|HLA-DMA	http://amigo.geneontology.org/amigo/term/GO:0005515
plasma membrane	Gene Ontology	GO:0005886	25	4619	5.23e-10	2e-08	MMP14|CD74|HLA-H|FCGR3A|LAIR1|MSR1|FCER1G|TYROBP|CD44|C3|HLA-DPB1|ITGB2|FPR1|HLA-DRB1|HLA-DRA|FCGR2A|HCLS1|CYBA|HLA-DRB5|VAMP8|CD14|HLA-DPA1|TGFBI|HLA-DQA1|SCIN	http://amigo.geneontology.org/amigo/term/GO:0005886
extracellular exosome	Gene Ontology	GO:0070062	19	2085	2.83e-11	1.44e-09	CD74|CPVL|HLA-DRA|ITGB2|S100A10|CTSC|CD44|HLA-DRB1|FCGR3A|FCGBP|C3|CD14|SERPINA3|PSMB9|VAMP8|S100A11|TGFBI|HLA-DRB5|SCIN	http://amigo.geneontology.org/amigo/term/GO:0070062
extracellular space	Gene Ontology	GO:0005615	17	1572	3.01e-11	1.44e-09	CCL2|MMP14|HLA-H|CTSC|C1QC|HLA-DRB1|HMOX1|C3|CD14|SERPINA3|APOC2|CHI3L2|TNC|S100A10|S100A11|TGFBI|CTSS	http://amigo.geneontology.org/amigo/term/GO:0005615
neutrophil degranulation	Gene Ontology	GO:0043312	16	482	6.58e-18	1.67e-15	FCER1G|HLA-H|TYROBP|FPR1|CTSC|VAMP8|ITGB2|FCGR2A|C3|CD14|SERPINA3|LAIR1|CD44|S100A11|CTSS|CYBA	http://amigo.geneontology.org/amigo/term/GO:0043312
extracellular region	Gene Ontology	GO:0005576	16	1843	3.04e-09	9.28e-08	CCL2|SERPINA3|CTSC|C1QC|C1QB|C1QA|C3|CD14|APOC2|CHI3L2|TNC|S100A10|S100A11|TGFBI|CTSS|IFI30	http://amigo.geneontology.org/amigo/term/GO:0005576
integral component of plasma membrane	Gene Ontology	GO:0005887	14	1380	5.22e-09	1.53e-07	MMP14|HLA-DPB1|FCER1G|HLA-H|TYROBP|CD44|HLA-DRB1|FCGR3A|HLA-DRA|FCGR2A|HCST|HLA-DPA1|HLA-DQA1|MSR1	http://amigo.geneontology.org/amigo/term/GO:0005887
membrane	Gene Ontology	GO:0016020	13	2075	4.61e-06	8.8e-05	CD74|HLA-DPB1|HLA-DRB1|VAMP8|CTSC|HMOX1|ITGB2|CYBA|TNC|HLA-DPA1|ALOX5AP|HLA-DQA1|HLA-DMA	http://amigo.geneontology.org/amigo/term/GO:0016020
integral component of membrane	Gene Ontology	GO:0016021	13	3643	0.00132454	0.00864914	CD74|HLA-DRA|TYROBP|FPR1|MS4A6A|ALOX5AP|LAIR1|HCST|VAMP8|MS4A4A|HLA-DMA|HLA-DMB|MSR1	http://amigo.geneontology.org/amigo/term/GO:0016021
nucleus	Gene Ontology	GO:0005634	13	5208	0.0257247	0.0487684	MMP14|CD74|SERPINA3|GBP2|SPI1|HMOX1|SASH3|S100A11|CYBA|SPP1|PSMB9|HCLS1|SLA	http://amigo.geneontology.org/amigo/term/GO:0005634
antigen processing and presentation of exogenous peptide antigen via MHC class II	Gene Ontology	GO:0019886	12	98	4.94e-20	1.89e-17	CD74|HLA-DPB1|FCER1G|HLA-DRB1|HLA-DRA|IFI30|HLA-DRB5|HLA-DPA1|CTSS|HLA-DMB|HLA-DQA1|HLA-DMA	http://amigo.geneontology.org/amigo/term/GO:0019886
cell surface	Gene Ontology	GO:0009986	12	598	4.2e-11	1.89e-09	CD74|FCER1G|HLA-H|TYROBP|CD44|HLA-DRB1|HLA-DRA|C3|CD14|ITGB2|HLA-DPA1|HLA-DMA	http://amigo.geneontology.org/amigo/term/GO:0009986
cytoplasm	Gene Ontology	GO:0005737	12	4624	0.0246655	0.0473212	MMP14|CD74|FPR1|SASH3|S100A11|VAMP8|PSMB9|GBP2|HCLS1|S100A10|SLA|SCIN	http://amigo.geneontology.org/amigo/term/GO:0005737							12
immune response	Gene Ontology	GO:0006955	11	427	2.24e-11	1.32e-09	C1QC|HLA-DRA|HLA-H|GBP2|HLA-DRB1|FCGR3A|C3|CTSC|HLA-DPA1|CTSS|HLA-DQA1	http://amigo.geneontology.org/amigo/term/GO:0006955							11
Golgi membrane	Gene Ontology	GO:0000139	11	616	9.9e-10	3.44e-08	CD74|HLA-DPB1|HLA-DRA|HLA-H|GBP2|HLA-DRB1|HLA-DRB5|CTSC|HCST|HLA-DPA1|HLA-DQA1	http://amigo.geneontology.org/amigo/term/GO:0000139							9
interferon-gamma-mediated signaling pathway	Gene Ontology	GO:0060333	10	71	2.11e-17	4.03e-15	HLA-DPB1|HLA-DRA|HLA-H|CD44|HLA-DRB1|IFI30|HLA-DRB5|GBP2|HLA-DPA1|HLA-DQA1	http://amigo.geneontology.org/amigo/term/GO:0060333							9
lysosomal membrane	Gene Ontology	GO:0005765	10	318	3e-11	1.44e-09	CD74|HLA-DPB1|HLA-DRA|VAMP8|HLA-DRB1|HLA-DRB5|HLA-DPA1|HLA-DMB|HLA-DQA1|HLA-DMA	http://amigo.geneontology.org/amigo/term/GO:0005765							8
cytosol	Gene Ontology	GO:0005829	10	5095	0.170205	0.188186	MMP14|CD44|HMOX1|IFI30|VAMP8|SPP1|PSMB9|GBP2|HCLS1|SLA	http://amigo.geneontology.org/amigo/term/GO:0005829							7
MHC class II protein complex	Gene Ontology	GO:0042613	9	15	1.33e-20	1.02e-17	CD74|HLA-DPB1|HLA-DRA|HLA-DRB1|HLA-DRB5|HLA-DPA1|HLA-DMB|HLA-DQA1|HLA-DMA	http://amigo.geneontology.org/amigo/term/GO:0042613							7
adaptive immune response	Gene Ontology	GO:0002250	9	347	1.64e-09	5.44e-08	HLA-DPB1|HLA-DRA|HLA-DRB5|LAIR1|HLA-DPA1|CTSS|HLA-DMB|HLA-DQA1|HLA-DMA	http://amigo.geneontology.org/amigo/term/GO:0002250							7
collagen-containing extracellular matrix	Gene Ontology	GO:0062023	9	370	2.82e-09	8.99e-08	SERPINA3|CTSC|C1QC|C1QB|C1QA|TNC|S100A10|TGFBI|CTSS	http://amigo.geneontology.org/amigo/term/GO:0062023
integral component of lumenal side of endoplasmic reticulum membrane	Gene Ontology	GO:0071556	8	28	2.54e-16	3.88e-14	CD74|HLA-DPB1|HLA-DRA|HLA-H|HLA-DRB1|HLA-DRB5|HLA-DPA1|HLA-DQA1	http://amigo.geneontology.org/amigo/term/GO:0071556
ER to Golgi transport vesicle membrane	Gene Ontology	GO:0012507	8	53	2.4e-14	2.62e-12	CD74|HLA-DPB1|HLA-DRA|HLA-H|HLA-DRB1|HLA-DRB5|HLA-DPA1|HLA-DQA1	http://amigo.geneontology.org/amigo/term/GO:0012507
endocytic vesicle membrane	Gene Ontology	GO:0030666	8	66	1.21e-13	9.27e-12	CD74|HLA-DPB1|HLA-DRA|HLA-DRB1|HLA-DRB5|HLA-DPA1|HLA-DQA1|MSR1	http://amigo.geneontology.org/amigo/term/GO:0030666
inflammatory response	Gene Ontology	GO:0006954	8	381	6.96e-08	1.72e-06	CCL2|SERPINA3|FPR1|CD14|ITGB2|CD44|C3|CYBA	http://amigo.geneontology.org/amigo/term/GO:0006954
external side of plasma membrane	Gene Ontology	GO:0009897	8	392	8.61e-08	2.01e-06	CD74|FCER1G|HLA-H|HLA-DRB1|FCGR3A|CD14|ITGB2|MSR1	http://amigo.geneontology.org/amigo/term/GO:0009897
peptide antigen binding	Gene Ontology	GO:0042605	7	31	8.63e-14	8.24e-12	HLA-DPB1|HLA-DRA|HLA-H|HLA-DRB1|HLA-DRB5|HLA-DPA1|HLA-DQA1	http://amigo.geneontology.org/amigo/term/GO:0042605
clathrin-coated endocytic vesicle membrane	Gene Ontology	GO:0030669	7	32	1.05e-13	8.92e-12	CD74|HLA-DPB1|HLA-DRA|HLA-DRB1|HLA-DRB5|HLA-DPA1|HLA-DQA1	http://amigo.geneontology.org/amigo/term/GO:0030669
transport vesicle membrane	Gene Ontology	GO:0030658	7	41	4.98e-13	3.46e-11	CD74|HLA-DPB1|HLA-DRA|HLA-DRB1|HLA-DRB5|HLA-DPA1|HLA-DQA1	http://amigo.geneontology.org/amigo/term/GO:0030658
trans-Golgi network membrane	Gene Ontology	GO:0032588	7	93	1.02e-10	4.12e-09	CD74|HLA-DPB1|HLA-DRA|HLA-DRB1|HLA-DRB5|HLA-DPA1|HLA-DQA1	http://amigo.geneontology.org/amigo/term/GO:0032588
late endosome membrane	Gene Ontology	GO:0031902	7	121	5.87e-10	2.14e-08	HLA-DPB1|HLA-DRA|VAMP8|HLA-DRB1|HLA-DRB5|HLA-DMB|HLA-DMA	http://amigo.geneontology.org/amigo/term/GO:0031902
T cell receptor signaling pathway	Gene Ontology	GO:0050852	7	174	6.59e-09	1.86e-07	HLA-DPB1|HLA-DRA|HLA-DRB1|HLA-DRB5|PSMB9|HLA-DPA1|HLA-DQA1	http://amigo.geneontology.org/amigo/term/GO:0050852
regulation of immune response	Gene Ontology	GO:0050776	7	221	3.23e-08	8.51e-07	HLA-H|TYROBP|FCGR3A|FCGR2A|ITGB2|LAIR1|C3	http://amigo.geneontology.org/amigo/term/GO:0050776
innate immune response	Gene Ontology	GO:0045087	7	558	1.37e-05	0.000226907	FCER1G|TYROBP|C1QC|C1QB|C1QA|CD14|CYBA	http://amigo.geneontology.org/amigo/term/GO:0045087
signal transduction	Gene Ontology	GO:0007165	7	1013	0.000532911	0.00429118	CCL2|HLA-DPB1|TYROBP|FPR1|HLA-DRB1|C3|S100A11	http://amigo.geneontology.org/amigo/term/GO:0007165
secretory granule membrane	Gene Ontology	GO:0030667	6	99	8.21e-09	2.24e-07	TYROBP|FPR1|FCGR2A|CD14|VAMP8|CD44	http://amigo.geneontology.org/amigo/term/GO:0030667
intracellular membrane-bounded organelle	Gene Ontology	GO:0043231	6	788	0.000833818	0.00595362	CTSC|IFI30|HLA-DPA1|CTSS|HLA-DMB|HLA-DMA	http://amigo.geneontology.org/amigo/term/GO:0043231
Golgi apparatus	Gene Ontology	GO:0005794	6	1002	0.00278956	0.0158503	GBP2|FCGR2A|CD14|CYBA|HCST|CD44	http://amigo.geneontology.org/amigo/term/GO:0005794
identical protein binding	Gene Ontology	GO:0042802	6	1456	0.0160965	0.0390279	CD74|FCER1G|TYROBP|CTSC|HMOX1|TGFBI	http://amigo.geneontology.org/amigo/term/GO:0042802
nucleoplasm	Gene Ontology	GO:0005654	6	3630	0.400233	0.4121	HLA-H|GBP2|CTSC|SPI1|SPP1|PSMB9	http://amigo.geneontology.org/amigo/term/GO:0005654
MHC class II receptor activity	Gene Ontology	GO:0032395	5	10	1.32e-11	8.43e-10	HLA-DPA1|HLA-DPB1|HLA-DRA|HLA-DRB1|HLA-DQA1	http://amigo.geneontology.org/amigo/term/GO:0032395
MHC class II protein complex binding	Gene Ontology	GO:0023026	5	16	8.91e-11	3.78e-09	CD74|HLA-DRA|HLA-DRB1|HLA-DMB|HLA-DMA	http://amigo.geneontology.org/amigo/term/GO:0023026
tertiary granule membrane	Gene Ontology	GO:0070821	5	73	8.7e-08	2.01e-06	VAMP8|FCER1G|ITGB2|LAIR1|CYBA	http://amigo.geneontology.org/amigo/term/GO:0070821
extracellular matrix organization	Gene Ontology	GO:0030198	5	252	3.06e-05	0.000477766	MMP14|TGFBI|ITGB2|TNC|CD44	http://amigo.geneontology.org/amigo/term/GO:0030198
focal adhesion	Gene Ontology	GO:0005925	5	418	0.00031537	0.0029746	MMP14|CD44|ITGB2|TNC|CYBA	http://amigo.geneontology.org/amigo/term/GO:0005925
cell adhesion	Gene Ontology	GO:0007155	5	478	0.000576268	0.00453885	CCL2|TGFBI|ITGB2|TNC|CD44	http://amigo.geneontology.org/amigo/term/GO:0007155
antigen processing and presentation	Gene Ontology	GO:0019882	4	24	6.85e-08	1.72e-06	CD74|CTSS|HLA-H|HLA-DRA	http://amigo.geneontology.org/amigo/term/GO:0019882
positive regulation of tumor necrosis factor production	Gene Ontology	GO:0032760	4	50	1.03e-06	2.19e-05	CD14|CYBA|FCER1G|SASH3	http://amigo.geneontology.org/amigo/term/GO:0032760
collagen trimer	Gene Ontology	GO:0005581	4	60	2.05e-06	4.12e-05	C1QC|C1QB|C1QA|MSR1	http://amigo.geneontology.org/amigo/term/GO:0005581
antigen processing and presentation of exogenous peptide antigen via MHC class I, TAP-dependent	Gene Ontology	GO:0002479	4	75	4.77e-06	8.89e-05	VAMP8|HLA-H|CYBA|PSMB9	http://amigo.geneontology.org/amigo/term/GO:0002479
amyloid-beta binding	Gene Ontology	GO:0001540	4	80	6.09e-06	0.000110867	CD74|ITGB2|C1QA|MSR1	http://amigo.geneontology.org/amigo/term/GO:0001540
positive regulation of interleukin-6 production	Gene Ontology	GO:0032755	4	90	9.53e-06	0.000169381	TYROBP|CD74|FCER1G|CYBA	http://amigo.geneontology.org/amigo/term/GO:0032755
specific granule membrane	Gene Ontology	GO:0035579	4	91	9.94e-06	0.000172629	VAMP8|ITGB2|LAIR1|CYBA	http://amigo.geneontology.org/amigo/term/GO:0035579
complement activation	Gene Ontology	GO:0006956	4	92	1.04e-05	0.000175949	C3|C1QC|C1QB|C1QA	http://amigo.geneontology.org/amigo/term/GO:0006956
regulation of complement activation	Gene Ontology	GO:0030449	4	113	2.26e-05	0.000367866	C3|C1QC|C1QB|C1QA	http://amigo.geneontology.org/amigo/term/GO:0030449
blood microparticle	Gene Ontology	GO:0072562	4	141	5.24e-05	0.000757737	C3|SERPINA3|C1QC|C1QB	http://amigo.geneontology.org/amigo/term/GO:0072562
complement activation, classical pathway	Gene Ontology	GO:0006958	4	156	7.68e-05	0.00106638	C3|C1QC|C1QB|C1QA	http://amigo.geneontology.org/amigo/term/GO:0006958
leukocyte migration	Gene Ontology	GO:0050900	4	192	0.000167719	0.00197134	CD74|CD44|FCER1G|ITGB2	http://amigo.geneontology.org/amigo/term/GO:0050900
positive regulation of ERK1 and ERK2 cascade	Gene Ontology	GO:0070374	4	207	0.000222283	0.00235278	CCL2|CD44|HLA-DRB1|CD74	http://amigo.geneontology.org/amigo/term/GO:0070374
angiogenesis	Gene Ontology	GO:0001525	4	238	0.000373874	0.00320943	CCL2|TGFBI|MMP14|HMOX1	http://amigo.geneontology.org/amigo/term/GO:0001525
lysosome	Gene Ontology	GO:0005764	4	262	0.000533589	0.00429118	CTSS|CTSC|HLA-DRA|IFI30	http://amigo.geneontology.org/amigo/term/GO:0005764
cytokine-mediated signaling pathway	Gene Ontology	GO:0019221	4	282	0.000699634	0.0053452	CCL2|FPR1|ITGB2|HMOX1	http://amigo.geneontology.org/amigo/term/GO:0019221
cell surface receptor signaling pathway	Gene Ontology	GO:0007166	4	286	0.000736772	0.00557321	CCL2|CD14|FCGR3A|FCGR2A	http://amigo.geneontology.org/amigo/term/GO:0007166
signaling receptor binding	Gene Ontology	GO:0005102	4	353	0.00158533	0.0102555	CCL2|TYROBP|HLA-H|C3	http://amigo.geneontology.org/amigo/term/GO:0005102
positive regulation of gene expression	Gene Ontology	GO:0010628	4	391	0.00228852	0.0132457	TYROBP|CD74|HLA-H|TNC	http://amigo.geneontology.org/amigo/term/GO:0010628
proteolysis	Gene Ontology	GO:0006508	4	434	0.00331523	0.0178331	MMP14|CTSS|CTSC|CPVL	http://amigo.geneontology.org/amigo/term/GO:0006508
positive regulation of transcription, DNA-templated	Gene Ontology	GO:0045893	4	556	0.00784019	0.033728	CD74|SPI1|HLA-DRB1|SPP1	http://amigo.geneontology.org/amigo/term/GO:0045893
protein homodimerization activity	Gene Ontology	GO:0042803	4	660	0.0139576	0.0371554	S100A11|GBP2|HMOX1|S100A10	http://amigo.geneontology.org/amigo/term/GO:0042803
perinuclear region of cytoplasm	Gene Ontology	GO:0048471	4	697	0.0167044	0.0390279	GBP2|HLA-H|HMOX1|VAMP8	http://amigo.geneontology.org/amigo/term/GO:0048471
metal ion binding	Gene Ontology	GO:0046872	4	2298	0.403783	0.415195	TYROBP|ITGB2|HMOX1|CYBA	http://amigo.geneontology.org/amigo/term/GO:0046872
synapse pruning	Gene Ontology	GO:0098883	3	8	4.25e-07	9.54e-06	C1QC|C1QB|C1QA	http://amigo.geneontology.org/amigo/term/GO:0098883
IgG binding	Gene Ontology	GO:0019864	3	10	7.34e-07	1.6e-05	FCER1G|FCGR3A|FCGR2A	http://amigo.geneontology.org/amigo/term/GO:0019864
amyloid-beta clearance	Gene Ontology	GO:0097242	3	14	1.74e-06	3.59e-05	C3|ITGB2|MSR1	http://amigo.geneontology.org/amigo/term/GO:0097242
positive regulation of superoxide anion generation	Gene Ontology	GO:0032930	3	19	3.92e-06	7.68e-05	TYROBP|ITGB2|CYBA	http://amigo.geneontology.org/amigo/term/GO:0032930
positive regulation of neuron death	Gene Ontology	GO:1901216	3	38	2.66e-05	0.000423796	TYROBP|ITGB2|C1QA	http://amigo.geneontology.org/amigo/term/GO:1901216
azurophil granule membrane	Gene Ontology	GO:0035577	3	59	9.25e-05	0.00126223	FPR1|HLA-H|VAMP8	http://amigo.geneontology.org/amigo/term/GO:0035577
ficolin-1-rich granule membrane	Gene Ontology	GO:0101003	3	61	0.000101722	0.00133992	FPR1|FCER1G|ITGB2	http://amigo.geneontology.org/amigo/term/GO:0101003
positive regulation of T cell proliferation	Gene Ontology	GO:0042102	3	61	0.000101722	0.00133992	HLA-DPA1|HLA-DMB|SASH3	http://amigo.geneontology.org/amigo/term/GO:0042102
positive regulation of interferon-gamma production	Gene Ontology	GO:0032729	3	63	0.000111501	0.00141978	HLA-DPA1|CD14|SASH3	http://amigo.geneontology.org/amigo/term/GO:0032729
extracellular matrix disassembly	Gene Ontology	GO:0022617	3	66	0.000127287	0.0015685	MMP14|CD44|CTSS	http://amigo.geneontology.org/amigo/term/GO:0022617
collagen binding	Gene Ontology	GO:0005518	3	67	0.000132855	0.00161113	TGFBI|CTSS|CD44	http://amigo.geneontology.org/amigo/term/GO:0005518
phagocytic vesicle membrane	Gene Ontology	GO:0030670	3	74	0.00017631	0.0019809	VAMP8|HLA-H|CYBA	http://amigo.geneontology.org/amigo/term/GO:0030670
neutrophil chemotaxis	Gene Ontology	GO:0030593	3	77	0.00019744	0.0021476	CCL2|FCER1G|ITGB2	http://amigo.geneontology.org/amigo/term/GO:0030593
positive regulation of peptidyl-tyrosine phosphorylation	Gene Ontology	GO:0050731	3	86	0.000270488	0.00271912	HCLS1|CD44|CD74	http://amigo.geneontology.org/amigo/term/GO:0050731
azurophil granule lumen	Gene Ontology	GO:0035578	3	90	0.000307858	0.00294005	C3|CTSC|SERPINA3	http://amigo.geneontology.org/amigo/term/GO:0035578
postsynapse	Gene Ontology	GO:0098794	3	93	0.000337966	0.00307388	C1QC|C1QB|C1QA	http://amigo.geneontology.org/amigo/term/GO:0098794
lysosomal lumen	Gene Ontology	GO:0043202	3	94	0.000348408	0.00312135	CD74|CTSS|IFI30	http://amigo.geneontology.org/amigo/term/GO:0043202
cellular response to interferon-gamma	Gene Ontology	GO:0071346	3	95	0.000359055	0.00312135	CCL2|HLA-DPA1|GBP2	http://amigo.geneontology.org/amigo/term/GO:0071346
integrin-mediated signaling pathway	Gene Ontology	GO:0007229	3	97	0.000380973	0.00323404	TYROBP|FCER1G|ITGB2	http://amigo.geneontology.org/amigo/term/GO:0007229
phagocytosis, engulfment	Gene Ontology	GO:0006911	3	111	0.000558762	0.00444681	FCER1G|ITGB2|MSR1	http://amigo.geneontology.org/amigo/term/GO:0006911
secretory granule lumen	Gene Ontology	GO:0034774	3	114	0.000602671	0.00469837	S100A11|C3|SERPINA3	http://amigo.geneontology.org/amigo/term/GO:0034774
cellular response to tumor necrosis factor	Gene Ontology	GO:0071356	3	125	0.000782358	0.00580312	CCL2|GBP2|CYBA	http://amigo.geneontology.org/amigo/term/GO:0071356
positive regulation of angiogenesis	Gene Ontology	GO:0045766	3	131	0.000893264	0.00626104	C3|ITGB2|HMOX1	http://amigo.geneontology.org/amigo/term/GO:0045766
integrin binding	Gene Ontology	GO:0005178	3	142	0.00112151	0.00758259	MMP14|TGFBI|ITGB2	http://amigo.geneontology.org/amigo/term/GO:0005178
cell-cell adhesion	Gene Ontology	GO:0098609	3	142	0.00112151	0.00758259	S100A11|CD44|ITGB2	http://amigo.geneontology.org/amigo/term/GO:0098609
transmembrane signaling receptor activity	Gene Ontology	GO:0004888	3	146	0.0012128	0.0080572	CD44|FCGR3A|FCGR2A	http://amigo.geneontology.org/amigo/term/GO:0004888
receptor-mediated endocytosis	Gene Ontology	GO:0006898	3	163	0.00165265	0.0104349	CD14|ITGB2|MSR1	http://amigo.geneontology.org/amigo/term/GO:0006898
aging	Gene Ontology	GO:0007568	3	163	0.00165265	0.0104349	CTSC|ITGB2|C1QA	http://amigo.geneontology.org/amigo/term/GO:0007568
positive regulation of protein phosphorylation	Gene Ontology	GO:0001934	3	178	0.00211414	0.0124246	CD74|C3|HLA-DRB1	http://amigo.geneontology.org/amigo/term/GO:0001934
positive regulation of I-kappaB kinase/NF-kappaB signaling	Gene Ontology	GO:0043123	3	185	0.00235423	0.0135236	CD74|HLA-DRB1|HMOX1	http://amigo.geneontology.org/amigo/term/GO:0043123
cellular protein metabolic process	Gene Ontology	GO:0044267	3	198	0.00284355	0.0158575	C3|TGFBI|TNC	http://amigo.geneontology.org/amigo/term/GO:0044267
endosome membrane	Gene Ontology	GO:0010008	3	220	0.00380575	0.019915	HLA-DPA1|CD14|HLA-DQA1	http://amigo.geneontology.org/amigo/term/GO:0010008
early endosome	Gene Ontology	GO:0005769	3	267	0.00646563	0.0320763	VAMP8|HLA-H|APOC2	http://amigo.geneontology.org/amigo/term/GO:0005769
response to drug	Gene Ontology	GO:0042493	3	280	0.0073548	0.033728	S100A10|CYBA|APOC2	http://amigo.geneontology.org/amigo/term/GO:0042493
cytoplasmic vesicle	Gene Ontology	GO:0031410	3	285	0.00771512	0.033728	MMP14|GBP2|HLA-H	http://amigo.geneontology.org/amigo/term/GO:0031410
endoplasmic reticulum lumen	Gene Ontology	GO:0005788	3	296	0.00854417	0.033728	C3|CTSC|TNC	http://amigo.geneontology.org/amigo/term/GO:0005788
post-translational protein modification	Gene Ontology	GO:0043687	3	342	0.0125653	0.0362259	C3|TNC|PSMB9	http://amigo.geneontology.org/amigo/term/GO:0043687
intracellular signal transduction	Gene Ontology	GO:0035556	3	369	0.0153525	0.0385834	HCLS1|TYROBP|HMOX1	http://amigo.geneontology.org/amigo/term/GO:0035556
synapse	Gene Ontology	GO:0045202	3	420	0.0214999	0.0442105	C1QC|C1QB|C1QA	http://amigo.geneontology.org/amigo/term/GO:0045202
viral process	Gene Ontology	GO:0016032	3	456	0.0265408	0.0492165	HLA-DRA|PSMB9|C1QA	http://amigo.geneontology.org/amigo/term/GO:0016032
apoptotic process	Gene Ontology	GO:0006915	3	546	0.0416719	0.0649741	CD14|ITGB2|CTSC	http://amigo.geneontology.org/amigo/term/GO:0006915
protein-containing complex	Gene Ontology	GO:0032991	3	623	0.0574045	0.07974	CD74|C3|SCIN	http://amigo.geneontology.org/amigo/term/GO:0032991
calcium ion binding	Gene Ontology	GO:0005509	3	693	0.0738112	0.0972272	S100A11|S100A10|SCIN	http://amigo.geneontology.org/amigo/term/GO:0005509
endoplasmic reticulum membrane	Gene Ontology	GO:0005789	3	942	0.146049	0.164091	ALOX5AP|CYBA|HMOX1	http://amigo.geneontology.org/amigo/term/GO:0005789
endoplasmic reticulum	Gene Ontology	GO:0005783	3	1018	0.171561	0.188865	S100A10|ALOX5AP|HMOX1	http://amigo.geneontology.org/amigo/term/GO:0005783
G protein-coupled receptor signaling pathway	Gene Ontology	GO:0007186	3	1132	0.211996	0.228737	CCL2|FPR1|C3	http://amigo.geneontology.org/amigo/term/GO:0007186
antigen processing and presentation of exogenous peptide antigen via MHC class I	Gene Ontology	GO:0042590	2	5	4.02e-05	0.000614319	FCER1G|IFI30	http://amigo.geneontology.org/amigo/term/GO:0042590
neutrophil activation involved in immune response	Gene Ontology	GO:0002283	2	6	5.36e-05	0.000757737	TYROBP|FCER1G	http://amigo.geneontology.org/amigo/term/GO:0002283
positive regulation of apoptotic cell clearance	Gene Ontology	GO:2000427	2	6	5.36e-05	0.000757737	CCL2|C3	http://amigo.geneontology.org/amigo/term/GO:2000427
astrocyte cell migration	Gene Ontology	GO:0043615	2	6	5.36e-05	0.000757737	CCL2|MMP14	http://amigo.geneontology.org/amigo/term/GO:0043615
CD4 receptor binding	Gene Ontology	GO:0042609	2	9	0.000104919	0.00135861	CD74|HLA-DRB1	http://amigo.geneontology.org/amigo/term/GO:0042609
positive regulation of viral entry into host cell	Gene Ontology	GO:0046598	2	10	0.000125789	0.0015685	CD74|HLA-DRB1	http://amigo.geneontology.org/amigo/term/GO:0046598
positive regulation of monocyte differentiation	Gene Ontology	GO:0045657	2	11	0.000148526	0.00177303	CD74|HLA-DRB1	http://amigo.geneontology.org/amigo/term/GO:0045657
-	Gene Ontology	GO:0045080	2	12	0.000173125	0.00197414	CD74|HMOX1	http://amigo.geneontology.org/amigo/term/GO:0045080
neuron remodeling	Gene Ontology	GO:0016322	2	12	0.000173125	0.00197414	C3|C1QA	http://amigo.geneontology.org/amigo/term/GO:0016322
immunoglobulin mediated immune response	Gene Ontology	GO:0016064	2	13	0.00019958	0.0021476	CD74|FCER1G	http://amigo.geneontology.org/amigo/term/GO:0016064
polysaccharide binding	Gene Ontology	GO:0030247	2	13	0.00019958	0.0021476	HLA-DRA|HLA-DRB1	http://amigo.geneontology.org/amigo/term/GO:0030247
cargo receptor activity	Gene Ontology	GO:0038024	2	14	0.000227887	0.00235278	ITGB2|MSR1	http://amigo.geneontology.org/amigo/term/GO:0038024
low-density lipoprotein particle	Gene Ontology	GO:0034362	2	14	0.000227887	0.00235278	APOC2|MSR1	http://amigo.geneontology.org/amigo/term/GO:0034362
negative regulation of DNA damage response, signal transduction by p53 class mediator	Gene Ontology	GO:0043518	2	15	0.00025804	0.00262857	CD74|CD44	http://amigo.geneontology.org/amigo/term/GO:0043518
negative regulation of intrinsic apoptotic signaling pathway in response to DNA damage by p53 class mediator	Gene Ontology	GO:1902166	2	16	0.000290035	0.00280489	CD74|CD44	http://amigo.geneontology.org/amigo/term/GO:1902166
endothelial cell proliferation	Gene Ontology	GO:0001935	2	16	0.000290035	0.00280489	MMP14|HMOX1	http://amigo.geneontology.org/amigo/term/GO:0001935
positive regulation of T cell activation	Gene Ontology	GO:0050870	2	16	0.000290035	0.00280489	CCL2|HLA-DPA1	http://amigo.geneontology.org/amigo/term/GO:0050870
positive regulation of protein localization to cell surface	Gene Ontology	GO:2000010	2	17	0.000323865	0.00298112	TYROBP|FCER1G	http://amigo.geneontology.org/amigo/term/GO:2000010
cellular response to low-density lipoprotein particle stimulus	Gene Ontology	GO:0071404	2	17	0.000323865	0.00298112	FCER1G|ITGB2	http://amigo.geneontology.org/amigo/term/GO:0071404
response to iron ion	Gene Ontology	GO:0010039	2	18	0.000359527	0.00312135	HLA-H|C1QA	http://amigo.geneontology.org/amigo/term/GO:0010039
toll-like receptor 4 signaling pathway	Gene Ontology	GO:0034142	2	18	0.000359527	0.00312135	CD14|ITGB2	http://amigo.geneontology.org/amigo/term/GO:0034142
regulation of protein localization to plasma membrane	Gene Ontology	GO:1903076	2	19	0.000397015	0.00333318	MMP14|VAMP8	http://amigo.geneontology.org/amigo/term/GO:1903076
macrophage differentiation	Gene Ontology	GO:0030225	2	22	0.000520388	0.00427502	SPI1|HLA-DRB1	http://amigo.geneontology.org/amigo/term/GO:0030225
positive regulation of receptor-mediated endocytosis	Gene Ontology	GO:0048260	2	22	0.000520388	0.00427502	C3|HLA-H	http://amigo.geneontology.org/amigo/term/GO:0048260
positive regulation of interleukin-4 production	Gene Ontology	GO:0032753	2	24	0.000611677	0.00472042	FCER1G|SASH3	http://amigo.geneontology.org/amigo/term/GO:0032753
cellular response to fibroblast growth factor stimulus	Gene Ontology	GO:0044344	2	27	0.000762071	0.00570806	CCL2|CD44	http://amigo.geneontology.org/amigo/term/GO:0044344
endodermal cell differentiation	Gene Ontology	GO:0035987	2	28	0.000815772	0.00587972	MMP14|ITGB2	http://amigo.geneontology.org/amigo/term/GO:0035987
microglial cell activation	Gene Ontology	GO:0001774	2	28	0.000815772	0.00587972	ITGB2|C1QA	http://amigo.geneontology.org/amigo/term/GO:0001774
proteolysis involved in cellular protein catabolic process	Gene Ontology	GO:0051603	2	28	0.000815772	0.00587972	CTSS|CTSC	http://amigo.geneontology.org/amigo/term/GO:0051603
iron ion homeostasis	Gene Ontology	GO:0055072	2	29	0.00087125	0.00616329	HLA-H|HMOX1	http://amigo.geneontology.org/amigo/term/GO:0055072
osteoclast differentiation	Gene Ontology	GO:0030316	2	31	0.000987518	0.00685876	TYROBP|FCER1G	http://amigo.geneontology.org/amigo/term/GO:0030316
liver regeneration	Gene Ontology	GO:0097421	2	32	0.0010483	0.0072153	HLA-H|HMOX1	http://amigo.geneontology.org/amigo/term/GO:0097421
lipopolysaccharide-mediated signaling pathway	Gene Ontology	GO:0031663	2	34	0.00117512	0.00787538	CCL2|CD14	http://amigo.geneontology.org/amigo/term/GO:0031663
acute-phase response	Gene Ontology	GO:0006953	2	36	0.00130894	0.00862093	HLA-H|SERPINA3	http://amigo.geneontology.org/amigo/term/GO:0006953
positive regulation of interleukin-10 production	Gene Ontology	GO:0032733	2	40	0.00159738	0.0102555	FCER1G|SASH3	http://amigo.geneontology.org/amigo/term/GO:0032733
positive regulation of B cell proliferation	Gene Ontology	GO:0030890	2	41	0.00167381	0.0104819	CD74|SASH3	http://amigo.geneontology.org/amigo/term/GO:0030890
collagen catabolic process	Gene Ontology	GO:0030574	2	42	0.00175194	0.0107942	MMP14|CTSS	http://amigo.geneontology.org/amigo/term/GO:0030574
receptor internalization	Gene Ontology	GO:0031623	2	42	0.00175194	0.0107942	FCER1G|ITGB2	http://amigo.geneontology.org/amigo/term/GO:0031623
toll-like receptor signaling pathway	Gene Ontology	GO:0002224	2	44	0.00191333	0.0116015	CD14|CTSS	http://amigo.geneontology.org/amigo/term/GO:0002224
negative regulation of cell adhesion	Gene Ontology	GO:0007162	2	44	0.00191333	0.0116015	TGFBI|TNC	http://amigo.geneontology.org/amigo/term/GO:0007162
cellular response to organic cyclic compound	Gene Ontology	GO:0071407	2	45	0.00199658	0.0119171	CCL2|CYBA	http://amigo.geneontology.org/amigo/term/GO:0071407
positive regulation of phagocytosis	Gene Ontology	GO:0050766	2	45	0.00199658	0.0119171	FCER1G|CYBA	http://amigo.geneontology.org/amigo/term/GO:0050766
cytokine receptor activity	Gene Ontology	GO:0004896	2	46	0.00208152	0.0123278	CD74|CD44	http://amigo.geneontology.org/amigo/term/GO:0004896
erythrocyte differentiation	Gene Ontology	GO:0030218	2	48	0.00225647	0.0131599	HCLS1|SPI1	http://amigo.geneontology.org/amigo/term/GO:0030218
positive regulation of interleukin-8 production	Gene Ontology	GO:0032757	2	54	0.00282151	0.0158503	CD74|CD14	http://amigo.geneontology.org/amigo/term/GO:0032757
response to mechanical stimulus	Gene Ontology	GO:0009612	2	54	0.00282151	0.0158503	MMP14|TNC	http://amigo.geneontology.org/amigo/term/GO:0009612
extracellular vesicle	Gene Ontology	GO:1903561	2	55	0.0029215	0.0161741	ITGB2|OLFML3	http://amigo.geneontology.org/amigo/term/GO:1903561
RNA polymerase II transcription factor binding	Gene Ontology	GO:0001085	2	56	0.00302313	0.0164976	HCLS1|SPI1	http://amigo.geneontology.org/amigo/term/GO:0001085
protein processing	Gene Ontology	GO:0016485	2	56	0.00302313	0.0164976	MMP14|CTSS	http://amigo.geneontology.org/amigo/term/GO:0016485
positive regulation of smooth muscle cell proliferation	Gene Ontology	GO:0048661	2	58	0.00323132	0.0175087	CYBA|HMOX1	http://amigo.geneontology.org/amigo/term/GO:0048661
cell adhesion molecule binding	Gene Ontology	GO:0050839	2	59	0.00333787	0.0178331	TGFBI|ITGB2	http://amigo.geneontology.org/amigo/term/GO:0050839
cellular iron ion homeostasis	Gene Ontology	GO:0006879	2	60	0.00344605	0.0182832	HLA-H|HMOX1	http://amigo.geneontology.org/amigo/term/GO:0006879
response to estrogen	Gene Ontology	GO:0043627	2	61	0.00355585	0.0187356	MMP14|HMOX1	http://amigo.geneontology.org/amigo/term/GO:0043627
apoptotic signaling pathway	Gene Ontology	GO:0097190	2	64	0.00389496	0.0202432	TYROBP|CD14	http://amigo.geneontology.org/amigo/term/GO:0097190
type I interferon signaling pathway	Gene Ontology	GO:0060337	2	66	0.00412908	0.021315	GBP2|HLA-H	http://amigo.geneontology.org/amigo/term/GO:0060337
positive regulation of kinase activity	Gene Ontology	GO:0033674	2	72	0.00486962	0.0249691	CD74|HLA-DRB1	http://amigo.geneontology.org/amigo/term/GO:0033674
calcium-dependent protein binding	Gene Ontology	GO:0048306	2	78	0.0056667	0.0288624	S100A11|S100A10	http://amigo.geneontology.org/amigo/term/GO:0048306
cellular response to interleukin-1	Gene Ontology	GO:0071347	2	80	0.00594479	0.0300783	CCL2|GBP2	http://amigo.geneontology.org/amigo/term/GO:0071347
endopeptidase activity	Gene Ontology	GO:0004175	2	81	0.00608614	0.0303909	MMP14|PSMB9	http://amigo.geneontology.org/amigo/term/GO:0004175
positive regulation of cell growth	Gene Ontology	GO:0030307	2	81	0.00608614	0.0303909	MMP14|CYBA	http://amigo.geneontology.org/amigo/term/GO:0030307
recycling endosome membrane	Gene Ontology	GO:0055038	2	87	0.00696622	0.033728	VAMP8|HLA-H	http://amigo.geneontology.org/amigo/term/GO:0055038
cysteine-type endopeptidase activity	Gene Ontology	GO:0004197	2	89	0.00727166	0.033728	CTSS|CTSC	http://amigo.geneontology.org/amigo/term/GO:0004197
positive regulation of peptidyl-serine phosphorylation	Gene Ontology	GO:0033138	2	90	0.00742662	0.033728	HCLS1|CD44	http://amigo.geneontology.org/amigo/term/GO:0033138
basement membrane	Gene Ontology	GO:0005604	2	93	0.00790045	0.033728	TGFBI|TNC	http://amigo.geneontology.org/amigo/term/GO:0005604
cell-matrix adhesion	Gene Ontology	GO:0007160	2	96	0.00838758	0.033728	CD44|ITGB2	http://amigo.geneontology.org/amigo/term/GO:0007160
response to ethanol	Gene Ontology	GO:0045471	2	98	0.00871966	0.033728	CD14|TNC	http://amigo.geneontology.org/amigo/term/GO:0045471
response to oxidative stress	Gene Ontology	GO:0006979	2	101	0.00922871	0.033728	MMP14|HMOX1	http://amigo.geneontology.org/amigo/term/GO:0006979
positive regulation of MAPK cascade	Gene Ontology	GO:0043410	2	109	0.0106494	0.0344651	CD74|HLA-DRB1	http://amigo.geneontology.org/amigo/term/GO:0043410
stimulatory C-type lectin receptor signaling pathway	Gene Ontology	GO:0002223	2	112	0.0112055	0.0345203	FCER1G|PSMB9	http://amigo.geneontology.org/amigo/term/GO:0002223
response to bacterium	Gene Ontology	GO:0009617	2	115	0.0117743	0.0361267	CCL2|C3	http://amigo.geneontology.org/amigo/term/GO:0009617
chemotaxis	Gene Ontology	GO:0006935	2	119	0.012552	0.0362259	CCL2|FPR1	http://amigo.geneontology.org/amigo/term/GO:0006935
carbohydrate metabolic process	Gene Ontology	GO:0005975	2	123	0.0133516	0.0371554	CHI3L2|HCST	http://amigo.geneontology.org/amigo/term/GO:0005975
activation of MAPK activity	Gene Ontology	GO:0000187	2	123	0.0133516	0.0371554	CD74|FPR1	http://amigo.geneontology.org/amigo/term/GO:0000187
recycling endosome	Gene Ontology	GO:0055037	2	127	0.0141728	0.0374672	VAMP8|HLA-H	http://amigo.geneontology.org/amigo/term/GO:0055037
cell projection	Gene Ontology	GO:0042995	2	127	0.0141728	0.0374672	CD44|SCIN	http://amigo.geneontology.org/amigo/term/GO:0042995
protein-containing complex assembly	Gene Ontology	GO:0065003	2	129	0.0145915	0.038441	CD74|HLA-H	http://amigo.geneontology.org/amigo/term/GO:0065003
SH3 domain binding	Gene Ontology	GO:0017124	2	131	0.0150154	0.0385516	HCLS1|CYBA	http://amigo.geneontology.org/amigo/term/GO:0017124
heme binding	Gene Ontology	GO:0020037	2	135	0.0158792	0.0390279	CYBA|HMOX1	http://amigo.geneontology.org/amigo/term/GO:0020037
Fc-gamma receptor signaling pathway involved in phagocytosis	Gene Ontology	GO:0038096	2	135	0.0158792	0.0390279	FCGR3A|FCGR2A	http://amigo.geneontology.org/amigo/term/GO:0038096
extracellular matrix structural constituent	Gene Ontology	GO:0005201	2	137	0.016319	0.0390279	TGFBI|TNC	http://amigo.geneontology.org/amigo/term/GO:0005201
cytoskeleton organization	Gene Ontology	GO:0007010	2	138	0.0165408	0.0390279	CCL2|HLA-DRB1	http://amigo.geneontology.org/amigo/term/GO:0007010
negative regulation of neuron apoptotic process	Gene Ontology	GO:0043524	2	138	0.0165408	0.0390279	CCL2|HMOX1	http://amigo.geneontology.org/amigo/term/GO:0043524
cell population proliferation	Gene Ontology	GO:0008283	2	142	0.0174409	0.0403101	CD74|TGFBI	http://amigo.geneontology.org/amigo/term/GO:0008283
negative regulation of endopeptidase activity	Gene Ontology	GO:0010951	2	149	0.0190652	0.0414423	C3|SERPINA3	http://amigo.geneontology.org/amigo/term/GO:0010951
regulation of cell shape	Gene Ontology	GO:0008360	2	150	0.0193023	0.0414423	CCL2|ITGB2	http://amigo.geneontology.org/amigo/term/GO:0008360
lipid binding	Gene Ontology	GO:0008289	2	151	0.0195407	0.0415851	S100A10|APOC2	http://amigo.geneontology.org/amigo/term/GO:0008289
protein localization to plasma membrane	Gene Ontology	GO:0072659	2	152	0.0197802	0.041978	S100A10|FCER1G	http://amigo.geneontology.org/amigo/term/GO:0072659
cellular response to lipopolysaccharide	Gene Ontology	GO:0071222	2	158	0.0212435	0.043865	CCL2|CD14	http://amigo.geneontology.org/amigo/term/GO:0071222
response to hypoxia	Gene Ontology	GO:0001666	2	160	0.0217411	0.0442105	MMP14|CYBA	http://amigo.geneontology.org/amigo/term/GO:0001666
early endosome membrane	Gene Ontology	GO:0031901	2	161	0.0219917	0.0442105	VAMP8|HLA-H	http://amigo.geneontology.org/amigo/term/GO:0031901
Fc-epsilon receptor signaling pathway	Gene Ontology	GO:0038095	2	171	0.0245632	0.0473212	FCER1G|PSMB9	http://amigo.geneontology.org/amigo/term/GO:0038095
cell junction	Gene Ontology	GO:0030054	2	190	0.0297681	0.0525239	IFI30|SCIN	http://amigo.geneontology.org/amigo/term/GO:0030054
actin filament binding	Gene Ontology	GO:0051015	2	208	0.0350659	0.0584942	HCLS1|SCIN	http://amigo.geneontology.org/amigo/term/GO:0051015
cell-cell signaling	Gene Ontology	GO:0007267	2	224	0.040058	0.0634945	ITGB2|C1QA	http://amigo.geneontology.org/amigo/term/GO:0007267
transcription regulator complex	Gene Ontology	GO:0005667	2	226	0.0407001	0.0643067	HCLS1|SPI1	http://amigo.geneontology.org/amigo/term/GO:0005667
cell migration	Gene Ontology	GO:0016477	2	232	0.0426495	0.0654302	CD44|ITGB2	http://amigo.geneontology.org/amigo/term/GO:0016477
extracellular matrix	Gene Ontology	GO:0031012	2	233	0.0429778	0.0658017	MMP14|TGFBI	http://amigo.geneontology.org/amigo/term/GO:0031012
membrane raft	Gene Ontology	GO:0045121	2	237	0.0443004	0.0671538	S100A10|CD14	http://amigo.geneontology.org/amigo/term/GO:0045121
actin cytoskeleton	Gene Ontology	GO:0015629	2	245	0.0469908	0.0691733	GBP2|SCIN	http://amigo.geneontology.org/amigo/term/GO:0015629
MAPK cascade	Gene Ontology	GO:0000165	2	261	0.0525461	0.0757457	CCL2|PSMB9	http://amigo.geneontology.org/amigo/term/GO:0000165
positive regulation of GTPase activity	Gene Ontology	GO:0043547	2	307	0.0697139	0.0936053	CCL2|S100A10	http://amigo.geneontology.org/amigo/term/GO:0043547
positive regulation of apoptotic process	Gene Ontology	GO:0043065	2	335	0.080944	0.103935	HMOX1|SCIN	http://amigo.geneontology.org/amigo/term/GO:0043065
apical plasma membrane	Gene Ontology	GO:0016324	2	354	0.0888634	0.110573	CD44|CYBA	http://amigo.geneontology.org/amigo/term/GO:0016324
negative regulation of cell population proliferation	Gene Ontology	GO:0008285	2	394	0.10624	0.126429	S100A11|SCIN	http://amigo.geneontology.org/amigo/term/GO:0008285
protein kinase binding	Gene Ontology	GO:0019901	2	461	0.137138	0.15522	HCLS1|ITGB2	http://amigo.geneontology.org/amigo/term/GO:0019901
negative regulation of apoptotic process	Gene Ontology	GO:0043066	2	487	0.149619	0.167363	CD74|CD44	http://amigo.geneontology.org/amigo/term/GO:0043066
positive regulation of cell population proliferation	Gene Ontology	GO:0008284	2	501	0.156435	0.174222	HCLS1|TNC	http://amigo.geneontology.org/amigo/term/GO:0008284
oxidation-reduction process	Gene Ontology	GO:0055114	2	525	0.168254	0.186299	CYBA|IFI30	http://amigo.geneontology.org/amigo/term/GO:0055114
regulation of transcription, DNA-templated	Gene Ontology	GO:0006355	2	773	0.295656	0.310704	HCLS1|SPP1	http://amigo.geneontology.org/amigo/term/GO:0006355
zinc ion binding	Gene Ontology	GO:0008270	2	820	0.319984	0.333517	MMP14|SPP1	http://amigo.geneontology.org/amigo/term/GO:0008270
negative regulation of transcription by RNA polymerase II	Gene Ontology	GO:0000122	2	832	0.326169	0.3395	HCLS1|SPI1	http://amigo.geneontology.org/amigo/term/GO:0000122
positive regulation of transcription by RNA polymerase II	Gene Ontology	GO:0045944	2	1159	0.486192	0.494608	HCLS1|SPI1	http://amigo.geneontology.org/amigo/term/GO:0045944
spermatoproteasome complex	Gene Ontology	GO:1990111	1	5	0.00836836	0.033728	PSMB9	http://amigo.geneontology.org/amigo/term/GO:1990111
serine-type carboxypeptidase activity	Gene Ontology	GO:0004185	1	5	0.00836836	0.033728	CPVL	http://amigo.geneontology.org/amigo/term/GO:0004185
negative regulation of T cell cytokine production	Gene Ontology	GO:0002725	1	5	0.00836836	0.033728	HLA-H	http://amigo.geneontology.org/amigo/term/GO:0002725
antigen processing and presentation of endogenous peptide antigen via MHC class Ib	Gene Ontology	GO:0002476	1	5	0.00836836	0.033728	HLA-H	http://amigo.geneontology.org/amigo/term/GO:0002476
positive regulation of osteoclast development	Gene Ontology	GO:2001206	1	5	0.00836836	0.033728	TYROBP	http://amigo.geneontology.org/amigo/term/GO:2001206
intermediate-density lipoprotein particle	Gene Ontology	GO:0034363	1	5	0.00836836	0.033728	APOC2	http://amigo.geneontology.org/amigo/term/GO:0034363
negative regulation of lipid metabolic process	Gene Ontology	GO:0045833	1	5	0.00836836	0.033728	APOC2	http://amigo.geneontology.org/amigo/term/GO:0045833
regulation of platelet activation	Gene Ontology	GO:0010543	1	5	0.00836836	0.033728	FCER1G	http://amigo.geneontology.org/amigo/term/GO:0010543
IgE binding	Gene Ontology	GO:0019863	1	5	0.00836836	0.033728	FCER1G	http://amigo.geneontology.org/amigo/term/GO:0019863
negative regulation of transforming growth factor beta1 production	Gene Ontology	GO:0032911	1	5	0.00836836	0.033728	TYROBP	http://amigo.geneontology.org/amigo/term/GO:0032911
CCR2 chemokine receptor binding	Gene Ontology	GO:0031727	1	5	0.00836836	0.033728	CCL2	http://amigo.geneontology.org/amigo/term/GO:0031727
apoptotic process involved in blood vessel morphogenesis	Gene Ontology	GO:1902262	1	5	0.00836836	0.033728	SPI1	http://amigo.geneontology.org/amigo/term/GO:1902262
endolysosome lumen	Gene Ontology	GO:0036021	1	5	0.00836836	0.033728	CTSS	http://amigo.geneontology.org/amigo/term/GO:0036021
peptidoglycan immune receptor activity	Gene Ontology	GO:0016019	1	5	0.00836836	0.033728	CD14	http://amigo.geneontology.org/amigo/term/GO:0016019
positive regulation of histamine secretion by mast cell	Gene Ontology	GO:1903595	1	5	0.00836836	0.033728	VAMP8	http://amigo.geneontology.org/amigo/term/GO:1903595
lipopolysaccharide receptor complex	Gene Ontology	GO:0046696	1	5	0.00836836	0.033728	CD14	http://amigo.geneontology.org/amigo/term/GO:0046696
lipoxin biosynthetic process	Gene Ontology	GO:2001301	1	5	0.00836836	0.033728	ALOX5AP	http://amigo.geneontology.org/amigo/term/GO:2001301
leukotriene-C4 synthase activity	Gene Ontology	GO:0004464	1	5	0.00836836	0.033728	ALOX5AP	http://amigo.geneontology.org/amigo/term/GO:0004464
cellular response to prostaglandin D stimulus	Gene Ontology	GO:0071799	1	5	0.00836836	0.033728	TNC	http://amigo.geneontology.org/amigo/term/GO:0071799
NFAT protein binding	Gene Ontology	GO:0051525	1	5	0.00836836	0.033728	SPI1	http://amigo.geneontology.org/amigo/term/GO:0051525
N-formyl peptide receptor activity	Gene Ontology	GO:0004982	1	5	0.00836836	0.033728	FPR1	http://amigo.geneontology.org/amigo/term/GO:0004982
interleukin-2 production	Gene Ontology	GO:0032623	1	5	0.00836836	0.033728	FCER1G	http://amigo.geneontology.org/amigo/term/GO:0032623
negative regulation of muscle cell apoptotic process	Gene Ontology	GO:0010656	1	5	0.00836836	0.033728	HMOX1	http://amigo.geneontology.org/amigo/term/GO:0010656
positive regulation of macrophage fusion	Gene Ontology	GO:0034241	1	5	0.00836836	0.033728	TYROBP	http://amigo.geneontology.org/amigo/term/GO:0034241
negative regulation of vascular endothelial cell proliferation	Gene Ontology	GO:1905563	1	5	0.00836836	0.033728	CCL2	http://amigo.geneontology.org/amigo/term/GO:1905563
complement component C3b binding	Gene Ontology	GO:0001851	1	5	0.00836836	0.033728	ITGB2	http://amigo.geneontology.org/amigo/term/GO:0001851
positive regulation of mucus secretion	Gene Ontology	GO:0070257	1	6	0.00975639	0.033728	CYBA	http://amigo.geneontology.org/amigo/term/GO:0070257
cellular response to molecule of bacterial origin	Gene Ontology	GO:0071219	1	6	0.00975639	0.033728	CD14	http://amigo.geneontology.org/amigo/term/GO:0071219
cellular response to cisplatin	Gene Ontology	GO:0072719	1	6	0.00975639	0.033728	HMOX1	http://amigo.geneontology.org/amigo/term/GO:0072719
peripheral nervous system axon regeneration	Gene Ontology	GO:0014012	1	6	0.00975639	0.033728	TNC	http://amigo.geneontology.org/amigo/term/GO:0014012
positive regulation of defense response to bacterium	Gene Ontology	GO:1900426	1	6	0.00975639	0.033728	CYBA	http://amigo.geneontology.org/amigo/term/GO:1900426
negative regulation of granulocyte differentiation	Gene Ontology	GO:0030853	1	6	0.00975639	0.033728	C1QC	http://amigo.geneontology.org/amigo/term/GO:0030853
positive regulation of granulocyte differentiation	Gene Ontology	GO:0030854	1	6	0.00975639	0.033728	HCLS1	http://amigo.geneontology.org/amigo/term/GO:0030854
regulation of erythrocyte differentiation	Gene Ontology	GO:0045646	1	6	0.00975639	0.033728	SPI1	http://amigo.geneontology.org/amigo/term/GO:0045646
lipase inhibitor activity	Gene Ontology	GO:0055102	1	6	0.00975639	0.033728	APOC2	http://amigo.geneontology.org/amigo/term/GO:0055102
positive regulation of CD4-positive, alpha-beta T cell differentiation	Gene Ontology	GO:0043372	1	6	0.00975639	0.033728	SASH3	http://amigo.geneontology.org/amigo/term/GO:0043372
humoral immune response mediated by circulating immunoglobulin	Gene Ontology	GO:0002455	1	6	0.00975639	0.033728	HLA-DRB1	http://amigo.geneontology.org/amigo/term/GO:0002455
positive regulation of signaling receptor activity	Gene Ontology	GO:2000273	1	6	0.00975639	0.033728	HLA-H	http://amigo.geneontology.org/amigo/term/GO:2000273
negative regulation of receptor-mediated endocytosis	Gene Ontology	GO:0048261	1	6	0.00975639	0.033728	APOC2	http://amigo.geneontology.org/amigo/term/GO:0048261
negative regulation of mast cell degranulation	Gene Ontology	GO:0043305	1	6	0.00975639	0.033728	HMOX1	http://amigo.geneontology.org/amigo/term/GO:0043305
positive regulation of actin nucleation	Gene Ontology	GO:0051127	1	6	0.00975639	0.033728	SCIN	http://amigo.geneontology.org/amigo/term/GO:0051127
cellular response to nutrient	Gene Ontology	GO:0031670	1	6	0.00975639	0.033728	HMOX1	http://amigo.geneontology.org/amigo/term/GO:0031670
chitinase activity	Gene Ontology	GO:0004568	1	6	0.00975639	0.033728	CHI3L2	http://amigo.geneontology.org/amigo/term/GO:0004568
positive regulation of type 2 immune response	Gene Ontology	GO:0002830	1	6	0.00975639	0.033728	CD74	http://amigo.geneontology.org/amigo/term/GO:0002830
membrane raft assembly	Gene Ontology	GO:0001765	1	6	0.00975639	0.033728	S100A10	http://amigo.geneontology.org/amigo/term/GO:0001765
regulation of transcription from RNA polymerase II promoter in response to oxidative stress	Gene Ontology	GO:0043619	1	6	0.00975639	0.033728	HMOX1	http://amigo.geneontology.org/amigo/term/GO:0043619
negative regulation of leukocyte migration	Gene Ontology	GO:0002686	1	6	0.00975639	0.033728	HMOX1	http://amigo.geneontology.org/amigo/term/GO:0002686
positive regulation of binding	Gene Ontology	GO:0051099	1	6	0.00975639	0.033728	S100A10	http://amigo.geneontology.org/amigo/term/GO:0051099
positive regulation of NMDA glutamate receptor activity	Gene Ontology	GO:1904783	1	6	0.00975639	0.033728	CCL2	http://amigo.geneontology.org/amigo/term/GO:1904783
negative regulation of MHC class II biosynthetic process	Gene Ontology	GO:0045347	1	6	0.00975639	0.033728	SPI1	http://amigo.geneontology.org/amigo/term/GO:0045347
positive regulation of toll-like receptor 2 signaling pathway	Gene Ontology	GO:0034137	1	6	0.00975639	0.033728	CYBA	http://amigo.geneontology.org/amigo/term/GO:0034137
chitin catabolic process	Gene Ontology	GO:0006032	1	6	0.00975639	0.033728	CHI3L2	http://amigo.geneontology.org/amigo/term/GO:0006032
positive regulation of natural killer cell activation	Gene Ontology	GO:0032816	1	6	0.00975639	0.033728	TYROBP	http://amigo.geneontology.org/amigo/term/GO:0032816
site of polarized growth	Gene Ontology	GO:0030427	1	6	0.00975639	0.033728	HCLS1	http://amigo.geneontology.org/amigo/term/GO:0030427
arachidonic acid binding	Gene Ontology	GO:0050544	1	6	0.00975639	0.033728	ALOX5AP	http://amigo.geneontology.org/amigo/term/GO:0050544
MHC class II protein binding	Gene Ontology	GO:0042289	1	6	0.00975639	0.033728	CD74	http://amigo.geneontology.org/amigo/term/GO:0042289
positive regulation of prostaglandin biosynthetic process	Gene Ontology	GO:0031394	1	7	0.0111425	0.0344651	CD74	http://amigo.geneontology.org/amigo/term/GO:0031394
positive regulation of cholesterol storage	Gene Ontology	GO:0010886	1	7	0.0111425	0.0344651	MSR1	http://amigo.geneontology.org/amigo/term/GO:0010886
lymphoid progenitor cell differentiation	Gene Ontology	GO:0002320	1	7	0.0111425	0.0344651	SPI1	http://amigo.geneontology.org/amigo/term/GO:0002320
response to fibroblast growth factor	Gene Ontology	GO:0071774	1	7	0.0111425	0.0344651	TNC	http://amigo.geneontology.org/amigo/term/GO:0071774
negative regulation of T cell differentiation	Gene Ontology	GO:0045581	1	7	0.0111425	0.0344651	CD74	http://amigo.geneontology.org/amigo/term/GO:0045581
syndecan binding	Gene Ontology	GO:0045545	1	7	0.0111425	0.0344651	TNC	http://amigo.geneontology.org/amigo/term/GO:0045545
positive regulation of receptor binding	Gene Ontology	GO:1900122	1	7	0.0111425	0.0344651	HLA-H	http://amigo.geneontology.org/amigo/term/GO:1900122
phospholipase D activity	Gene Ontology	GO:0004630	1	7	0.0111425	0.0344651	HMOX1	http://amigo.geneontology.org/amigo/term/GO:0004630
positive regulation of NAD(P)H oxidase activity	Gene Ontology	GO:0033864	1	7	0.0111425	0.0344651	CYBA	http://amigo.geneontology.org/amigo/term/GO:0033864
cellular response to iron ion	Gene Ontology	GO:0071281	1	7	0.0111425	0.0344651	HLA-H	http://amigo.geneontology.org/amigo/term/GO:0071281
sialic acid transport	Gene Ontology	GO:0015739	1	7	0.0111425	0.0344651	HCST	http://amigo.geneontology.org/amigo/term/GO:0015739
positive regulation of immunoglobulin production	Gene Ontology	GO:0002639	1	7	0.0111425	0.0344651	SASH3	http://amigo.geneontology.org/amigo/term/GO:0002639
prostate gland epithelium morphogenesis	Gene Ontology	GO:0060740	1	7	0.0111425	0.0344651	TNC	http://amigo.geneontology.org/amigo/term/GO:0060740
phospholipase activator activity	Gene Ontology	GO:0016004	1	7	0.0111425	0.0344651	APOC2	http://amigo.geneontology.org/amigo/term/GO:0016004
positive regulation of phospholipase activity	Gene Ontology	GO:0010518	1	7	0.0111425	0.0344651	APOC2	http://amigo.geneontology.org/amigo/term/GO:0010518
negative regulation of inflammatory response to antigenic stimulus	Gene Ontology	GO:0002862	1	7	0.0111425	0.0344651	HLA-DRB1	http://amigo.geneontology.org/amigo/term/GO:0002862
negative regulation of glial cell apoptotic process	Gene Ontology	GO:0034351	1	7	0.0111425	0.0344651	CCL2	http://amigo.geneontology.org/amigo/term/GO:0034351
selenocysteine incorporation	Gene Ontology	GO:0001514	1	7	0.0111425	0.0344651	SLA	http://amigo.geneontology.org/amigo/term/GO:0001514
positive regulation of glucose transmembrane transport	Gene Ontology	GO:0010828	1	7	0.0111425	0.0344651	C3	http://amigo.geneontology.org/amigo/term/GO:0010828
negative regulation of MyD88-independent toll-like receptor signaling pathway	Gene Ontology	GO:0034128	1	7	0.0111425	0.0344651	CD14	http://amigo.geneontology.org/amigo/term/GO:0034128
negative regulation of macrophage differentiation	Gene Ontology	GO:0045650	1	7	0.0111425	0.0344651	C1QC	http://amigo.geneontology.org/amigo/term/GO:0045650
positive regulation of dendritic cell antigen processing and presentation	Gene Ontology	GO:0002606	1	7	0.0111425	0.0344651	CD74	http://amigo.geneontology.org/amigo/term/GO:0002606
lymphocyte differentiation	Gene Ontology	GO:0030098	1	7	0.0111425	0.0344651	SPI1	http://amigo.geneontology.org/amigo/term/GO:0030098
positive regulation of adaptive immune response	Gene Ontology	GO:0002821	1	7	0.0111425	0.0344651	SASH3	http://amigo.geneontology.org/amigo/term/GO:0002821
heme catabolic process	Gene Ontology	GO:0042167	1	7	0.0111425	0.0344651	HMOX1	http://amigo.geneontology.org/amigo/term/GO:0042167
spherical high-density lipoprotein particle	Gene Ontology	GO:0034366	1	8	0.0125267	0.0362259	APOC2	http://amigo.geneontology.org/amigo/term/GO:0034366
negative regulation of receptor binding	Gene Ontology	GO:1900121	1	8	0.0125267	0.0362259	HLA-H	http://amigo.geneontology.org/amigo/term/GO:1900121
positive regulation of cation channel activity	Gene Ontology	GO:2001259	1	8	0.0125267	0.0362259	CTSS	http://amigo.geneontology.org/amigo/term/GO:2001259
antigen processing and presentation of endogenous peptide antigen via MHC class I via ER pathway, TAP-independent	Gene Ontology	GO:0002486	1	8	0.0125267	0.0362259	HLA-H	http://amigo.geneontology.org/amigo/term/GO:0002486
unmethylated CpG binding	Gene Ontology	GO:0045322	1	8	0.0125267	0.0362259	SPP1	http://amigo.geneontology.org/amigo/term/GO:0045322
chitin binding	Gene Ontology	GO:0008061	1	8	0.0125267	0.0362259	CHI3L2	http://amigo.geneontology.org/amigo/term/GO:0008061
positive regulation of microglial cell activation	Gene Ontology	GO:1903980	1	8	0.0125267	0.0362259	CTSC	http://amigo.geneontology.org/amigo/term/GO:1903980
tissue remodeling	Gene Ontology	GO:0048771	1	8	0.0125267	0.0362259	MMP14	http://amigo.geneontology.org/amigo/term/GO:0048771
beta-2-microglobulin binding	Gene Ontology	GO:0030881	1	8	0.0125267	0.0362259	HLA-H	http://amigo.geneontology.org/amigo/term/GO:0030881
mast cell activation	Gene Ontology	GO:0045576	1	8	0.0125267	0.0362259	FCER1G	http://amigo.geneontology.org/amigo/term/GO:0045576
macropinosome	Gene Ontology	GO:0044354	1	8	0.0125267	0.0362259	MMP14	http://amigo.geneontology.org/amigo/term/GO:0044354
chylomicron remnant clearance	Gene Ontology	GO:0034382	1	8	0.0125267	0.0362259	APOC2	http://amigo.geneontology.org/amigo/term/GO:0034382
hydrogen peroxide biosynthetic process	Gene Ontology	GO:0050665	1	8	0.0125267	0.0362259	CYBA	http://amigo.geneontology.org/amigo/term/GO:0050665
HFE-transferrin receptor complex	Gene Ontology	GO:1990712	1	8	0.0125267	0.0362259	HLA-H	http://amigo.geneontology.org/amigo/term/GO:1990712
antigen processing and presentation of exogenous peptide antigen via MHC class I, TAP-independent	Gene Ontology	GO:0002480	1	9	0.013909	0.0371554	HLA-H	http://amigo.geneontology.org/amigo/term/GO:0002480
craniofacial suture morphogenesis	Gene Ontology	GO:0097094	1	9	0.013909	0.0371554	MMP14	http://amigo.geneontology.org/amigo/term/GO:0097094
positive regulation of chemokine (C-X-C motif) ligand 2 production	Gene Ontology	GO:2000343	1	9	0.013909	0.0371554	CD74	http://amigo.geneontology.org/amigo/term/GO:2000343
neutrophil migration	Gene Ontology	GO:1990266	1	9	0.013909	0.0371554	ITGB2	http://amigo.geneontology.org/amigo/term/GO:1990266
negative regulation of myelination	Gene Ontology	GO:0031642	1	9	0.013909	0.0371554	CTSC	http://amigo.geneontology.org/amigo/term/GO:0031642
erythrocyte homeostasis	Gene Ontology	GO:0034101	1	9	0.013909	0.0371554	HMOX1	http://amigo.geneontology.org/amigo/term/GO:0034101
positive regulation of blood vessel endothelial cell proliferation involved in sprouting angiogenesis	Gene Ontology	GO:1903589	1	9	0.013909	0.0371554	HMOX1	http://amigo.geneontology.org/amigo/term/GO:1903589
cellular response to arsenic-containing substance	Gene Ontology	GO:0071243	1	9	0.013909	0.0371554	HMOX1	http://amigo.geneontology.org/amigo/term/GO:0071243
chylomicron remodeling	Gene Ontology	GO:0034371	1	9	0.013909	0.0371554	APOC2	http://amigo.geneontology.org/amigo/term/GO:0034371
T-helper 1 type immune response	Gene Ontology	GO:0042088	1	9	0.013909	0.0371554	HLA-DRB1	http://amigo.geneontology.org/amigo/term/GO:0042088
positive regulation of myotube differentiation	Gene Ontology	GO:0010831	1	9	0.013909	0.0371554	MMP14	http://amigo.geneontology.org/amigo/term/GO:0010831
positive regulation of triglyceride catabolic process	Gene Ontology	GO:0010898	1	9	0.013909	0.0371554	APOC2	http://amigo.geneontology.org/amigo/term/GO:0010898
positive regulation of peptide hormone secretion	Gene Ontology	GO:0090277	1	9	0.013909	0.0371554	HLA-H	http://amigo.geneontology.org/amigo/term/GO:0090277
positive regulation of macrophage cytokine production	Gene Ontology	GO:0060907	1	9	0.013909	0.0371554	CD74	http://amigo.geneontology.org/amigo/term/GO:0060907
very-low-density lipoprotein particle remodeling	Gene Ontology	GO:0034372	1	9	0.013909	0.0371554	APOC2	http://amigo.geneontology.org/amigo/term/GO:0034372
lipopeptide binding	Gene Ontology	GO:0071723	1	9	0.013909	0.0371554	CD14	http://amigo.geneontology.org/amigo/term/GO:0071723
multicellular organismal iron ion homeostasis	Gene Ontology	GO:0060586	1	9	0.013909	0.0371554	HLA-H	http://amigo.geneontology.org/amigo/term/GO:0060586
sequestering of actin monomers	Gene Ontology	GO:0042989	1	9	0.013909	0.0371554	SCIN	http://amigo.geneontology.org/amigo/term/GO:0042989
MHC class I protein complex	Gene Ontology	GO:0042612	1	9	0.013909	0.0371554	HLA-H	http://amigo.geneontology.org/amigo/term/GO:0042612
granulocyte differentiation	Gene Ontology	GO:0030851	1	10	0.0152894	0.0385516	SPI1	http://amigo.geneontology.org/amigo/term/GO:0030851
positive regulation of cytokine-mediated signaling pathway	Gene Ontology	GO:0001961	1	10	0.0152894	0.0385516	CD74	http://amigo.geneontology.org/amigo/term/GO:0001961
chloride channel inhibitor activity	Gene Ontology	GO:0019869	1	10	0.0152894	0.0385516	VAMP8	http://amigo.geneontology.org/amigo/term/GO:0019869
positive regulation of megakaryocyte differentiation	Gene Ontology	GO:0045654	1	10	0.0152894	0.0385516	SCIN	http://amigo.geneontology.org/amigo/term/GO:0045654
cellular response to lipoteichoic acid	Gene Ontology	GO:0071223	1	10	0.0152894	0.0385516	CD14	http://amigo.geneontology.org/amigo/term/GO:0071223
high-density lipoprotein particle clearance	Gene Ontology	GO:0034384	1	10	0.0152894	0.0385516	APOC2	http://amigo.geneontology.org/amigo/term/GO:0034384
positive regulation of T cell cytokine production	Gene Ontology	GO:0002726	1	10	0.0152894	0.0385516	SASH3	http://amigo.geneontology.org/amigo/term/GO:0002726
regulation of macrophage activation	Gene Ontology	GO:0043030	1	10	0.0152894	0.0385516	CD74	http://amigo.geneontology.org/amigo/term/GO:0043030
positive regulation of lipoprotein lipase activity	Gene Ontology	GO:0051006	1	10	0.0152894	0.0385516	APOC2	http://amigo.geneontology.org/amigo/term/GO:0051006
regulation of protein localization to cell surface	Gene Ontology	GO:2000008	1	10	0.0152894	0.0385516	HLA-H	http://amigo.geneontology.org/amigo/term/GO:2000008
chondrocyte proliferation	Gene Ontology	GO:0035988	1	10	0.0152894	0.0385516	MMP14	http://amigo.geneontology.org/amigo/term/GO:0035988
regulation of chondrocyte differentiation	Gene Ontology	GO:0032330	1	10	0.0152894	0.0385516	SCIN	http://amigo.geneontology.org/amigo/term/GO:0032330
cellular response to angiotensin	Gene Ontology	GO:1904385	1	11	0.016668	0.0390279	CYBA	http://amigo.geneontology.org/amigo/term/GO:1904385
positive regulation of organ growth	Gene Ontology	GO:0046622	1	11	0.016668	0.0390279	SASH3	http://amigo.geneontology.org/amigo/term/GO:0046622
leukotriene biosynthetic process	Gene Ontology	GO:0019370	1	11	0.016668	0.0390279	ALOX5AP	http://amigo.geneontology.org/amigo/term/GO:0019370
negative thymic T cell selection	Gene Ontology	GO:0045060	1	11	0.016668	0.0390279	CD74	http://amigo.geneontology.org/amigo/term/GO:0045060
RAGE receptor binding	Gene Ontology	GO:0050786	1	11	0.016668	0.0390279	FPR1	http://amigo.geneontology.org/amigo/term/GO:0050786
positive thymic T cell selection	Gene Ontology	GO:0045059	1	11	0.016668	0.0390279	CD74	http://amigo.geneontology.org/amigo/term/GO:0045059
SNARE complex assembly	Gene Ontology	GO:0035493	1	11	0.016668	0.0390279	VAMP8	http://amigo.geneontology.org/amigo/term/GO:0035493
leukocyte migration involved in inflammatory response	Gene Ontology	GO:0002523	1	11	0.016668	0.0390279	ITGB2	http://amigo.geneontology.org/amigo/term/GO:0002523
transferrin receptor binding	Gene Ontology	GO:1990459	1	11	0.016668	0.0390279	HLA-H	http://amigo.geneontology.org/amigo/term/GO:1990459
actin filament capping	Gene Ontology	GO:0051693	1	11	0.016668	0.0390279	SCIN	http://amigo.geneontology.org/amigo/term/GO:0051693
chylomicron assembly	Gene Ontology	GO:0034378	1	11	0.016668	0.0390279	APOC2	http://amigo.geneontology.org/amigo/term/GO:0034378
proteasome core complex, beta-subunit complex	Gene Ontology	GO:0019774	1	11	0.016668	0.0390279	PSMB9	http://amigo.geneontology.org/amigo/term/GO:0019774
actin nucleation	Gene Ontology	GO:0045010	1	11	0.016668	0.0390279	SCIN	http://amigo.geneontology.org/amigo/term/GO:0045010
T cell mediated cytotoxicity	Gene Ontology	GO:0001913	1	11	0.016668	0.0390279	CTSC	http://amigo.geneontology.org/amigo/term/GO:0001913
complement receptor activity	Gene Ontology	GO:0004875	1	11	0.016668	0.0390279	FPR1	http://amigo.geneontology.org/amigo/term/GO:0004875
positive regulation of mast cell degranulation	Gene Ontology	GO:0043306	1	11	0.016668	0.0390279	FCER1G	http://amigo.geneontology.org/amigo/term/GO:0043306
cellular response to vitamin D	Gene Ontology	GO:0071305	1	12	0.0180446	0.0403101	TNC	http://amigo.geneontology.org/amigo/term/GO:0071305
negative regulation of long-term synaptic potentiation	Gene Ontology	GO:1900272	1	12	0.0180446	0.0403101	TYROBP	http://amigo.geneontology.org/amigo/term/GO:1900272
head development	Gene Ontology	GO:0060322	1	12	0.0180446	0.0403101	MMP14	http://amigo.geneontology.org/amigo/term/GO:0060322
positive regulation of reactive oxygen species biosynthetic process	Gene Ontology	GO:1903428	1	12	0.0180446	0.0403101	CYBA	http://amigo.geneontology.org/amigo/term/GO:1903428
positive regulation of phagocytosis, engulfment	Gene Ontology	GO:0060100	1	12	0.0180446	0.0403101	C3	http://amigo.geneontology.org/amigo/term/GO:0060100
lipoprotein transport	Gene Ontology	GO:0042953	1	12	0.0180446	0.0403101	APOC2	http://amigo.geneontology.org/amigo/term/GO:0042953
phospholipid efflux	Gene Ontology	GO:0033700	1	12	0.0180446	0.0403101	APOC2	http://amigo.geneontology.org/amigo/term/GO:0033700
Set1C/COMPASS complex	Gene Ontology	GO:0048188	1	12	0.0180446	0.0403101	SPP1	http://amigo.geneontology.org/amigo/term/GO:0048188
positive regulation of fatty acid biosynthetic process	Gene Ontology	GO:0045723	1	12	0.0180446	0.0403101	APOC2	http://amigo.geneontology.org/amigo/term/GO:0045723
PERK-mediated unfolded protein response	Gene Ontology	GO:0036499	1	12	0.0180446	0.0403101	CCL2	http://amigo.geneontology.org/amigo/term/GO:0036499
NADPH oxidase complex	Gene Ontology	GO:0043020	1	12	0.0180446	0.0403101	CYBA	http://amigo.geneontology.org/amigo/term/GO:0043020
hormone biosynthetic process	Gene Ontology	GO:0042446	1	12	0.0180446	0.0403101	HLA-H	http://amigo.geneontology.org/amigo/term/GO:0042446
positive regulation of leukocyte adhesion to vascular endothelial cell	Gene Ontology	GO:1904996	1	12	0.0180446	0.0403101	ITGB2	http://amigo.geneontology.org/amigo/term/GO:1904996
detection of bacterium	Gene Ontology	GO:0016045	1	12	0.0180446	0.0403101	HLA-DRB1	http://amigo.geneontology.org/amigo/term/GO:0016045
positive regulation of B cell differentiation	Gene Ontology	GO:0045579	1	13	0.0194193	0.0414423	MMP14	http://amigo.geneontology.org/amigo/term/GO:0045579
respiratory burst	Gene Ontology	GO:0045730	1	13	0.0194193	0.0414423	CYBA	http://amigo.geneontology.org/amigo/term/GO:0045730
complement receptor mediated signaling pathway	Gene Ontology	GO:0002430	1	13	0.0194193	0.0414423	FPR1	http://amigo.geneontology.org/amigo/term/GO:0002430
chloride ion binding	Gene Ontology	GO:0031404	1	13	0.0194193	0.0414423	CTSC	http://amigo.geneontology.org/amigo/term/GO:0031404
co-receptor binding	Gene Ontology	GO:0039706	1	13	0.0194193	0.0414423	HLA-H	http://amigo.geneontology.org/amigo/term/GO:0039706
complement activation, alternative pathway	Gene Ontology	GO:0006957	1	13	0.0194193	0.0414423	C3	http://amigo.geneontology.org/amigo/term/GO:0006957
actin filament severing	Gene Ontology	GO:0051014	1	13	0.0194193	0.0414423	SCIN	http://amigo.geneontology.org/amigo/term/GO:0051014
positive regulation of lipid storage	Gene Ontology	GO:0010884	1	13	0.0194193	0.0414423	C3	http://amigo.geneontology.org/amigo/term/GO:0010884
interstitial matrix	Gene Ontology	GO:0005614	1	13	0.0194193	0.0414423	TNC	http://amigo.geneontology.org/amigo/term/GO:0005614
positive regulation of macrophage differentiation	Gene Ontology	GO:0045651	1	13	0.0194193	0.0414423	HCLS1	http://amigo.geneontology.org/amigo/term/GO:0045651
superoxide-generating NAD(P)H oxidase activity	Gene Ontology	GO:0016175	1	13	0.0194193	0.0414423	CYBA	http://amigo.geneontology.org/amigo/term/GO:0016175
cellular homeostasis	Gene Ontology	GO:0019725	1	13	0.0194193	0.0414423	CCL2	http://amigo.geneontology.org/amigo/term/GO:0019725
response to magnesium ion	Gene Ontology	GO:0032026	1	13	0.0194193	0.0414423	CD14	http://amigo.geneontology.org/amigo/term/GO:0032026
chylomicron	Gene Ontology	GO:0042627	1	13	0.0194193	0.0414423	APOC2	http://amigo.geneontology.org/amigo/term/GO:0042627
viral genome replication	Gene Ontology	GO:0019079	1	14	0.0207921	0.0430493	CCL2	http://amigo.geneontology.org/amigo/term/GO:0019079
response to acidic pH	Gene Ontology	GO:0010447	1	14	0.0207921	0.0430493	CTSS	http://amigo.geneontology.org/amigo/term/GO:0010447
nitric-oxide synthase binding	Gene Ontology	GO:0050998	1	14	0.0207921	0.0430493	CD74	http://amigo.geneontology.org/amigo/term/GO:0050998
cellular response to ethanol	Gene Ontology	GO:0071361	1	14	0.0207921	0.0430493	SPI1	http://amigo.geneontology.org/amigo/term/GO:0071361
regulation of release of sequestered calcium ion into cytosol	Gene Ontology	GO:0051279	1	14	0.0207921	0.0430493	CYBA	http://amigo.geneontology.org/amigo/term/GO:0051279
S100 protein binding	Gene Ontology	GO:0044548	1	14	0.0207921	0.0430493	S100A11	http://amigo.geneontology.org/amigo/term/GO:0044548
macrophage chemotaxis	Gene Ontology	GO:0048246	1	14	0.0207921	0.0430493	CCL2	http://amigo.geneontology.org/amigo/term/GO:0048246
proteoglycan binding	Gene Ontology	GO:0043394	1	14	0.0207921	0.0430493	CTSS	http://amigo.geneontology.org/amigo/term/GO:0043394
positive regulation of G protein-coupled receptor signaling pathway	Gene Ontology	GO:0045745	1	14	0.0207921	0.0430493	C3	http://amigo.geneontology.org/amigo/term/GO:0045745
protein homotrimerization	Gene Ontology	GO:0070207	1	15	0.0221631	0.0442105	ALOX5AP	http://amigo.geneontology.org/amigo/term/GO:0070207
negative regulation of macroautophagy	Gene Ontology	GO:0016242	1	15	0.0221631	0.0442105	HMOX1	http://amigo.geneontology.org/amigo/term/GO:0016242
basal part of cell	Gene Ontology	GO:0045178	1	15	0.0221631	0.0442105	HLA-H	http://amigo.geneontology.org/amigo/term/GO:0045178
phospholipase binding	Gene Ontology	GO:0043274	1	15	0.0221631	0.0442105	APOC2	http://amigo.geneontology.org/amigo/term/GO:0043274
maintenance of gastrointestinal epithelium	Gene Ontology	GO:0030277	1	15	0.0221631	0.0442105	SERPINA3	http://amigo.geneontology.org/amigo/term/GO:0030277
vacuole	Gene Ontology	GO:0005773	1	15	0.0221631	0.0442105	CD74	http://amigo.geneontology.org/amigo/term/GO:0005773
positive regulation of protein processing	Gene Ontology	GO:0010954	1	15	0.0221631	0.0442105	MMP14	http://amigo.geneontology.org/amigo/term/GO:0010954
cellular response to thyroid hormone stimulus	Gene Ontology	GO:0097067	1	15	0.0221631	0.0442105	CTSS	http://amigo.geneontology.org/amigo/term/GO:0097067
1-phosphatidylinositol binding	Gene Ontology	GO:0005545	1	15	0.0221631	0.0442105	SCIN	http://amigo.geneontology.org/amigo/term/GO:0005545
vesicle budding from membrane	Gene Ontology	GO:0006900	1	15	0.0221631	0.0442105	S100A10	http://amigo.geneontology.org/amigo/term/GO:0006900
lipoxygenase pathway	Gene Ontology	GO:0019372	1	16	0.0235322	0.0460989	ALOX5AP	http://amigo.geneontology.org/amigo/term/GO:0019372
positive regulation of heterotypic cell-cell adhesion	Gene Ontology	GO:0034116	1	16	0.0235322	0.0460989	CD44	http://amigo.geneontology.org/amigo/term/GO:0034116
hyaluronan catabolic process	Gene Ontology	GO:0030214	1	16	0.0235322	0.0460989	CD44	http://amigo.geneontology.org/amigo/term/GO:0030214
prostaglandin biosynthetic process	Gene Ontology	GO:0001516	1	16	0.0235322	0.0460989	CD74	http://amigo.geneontology.org/amigo/term/GO:0001516
wound healing, spreading of cells	Gene Ontology	GO:0044319	1	16	0.0235322	0.0460989	CD44	http://amigo.geneontology.org/amigo/term/GO:0044319
superoxide anion generation	Gene Ontology	GO:0042554	1	16	0.0235322	0.0460989	CYBA	http://amigo.geneontology.org/amigo/term/GO:0042554
positive regulation of nitric-oxide synthase biosynthetic process	Gene Ontology	GO:0051770	1	16	0.0235322	0.0460989	CCL2	http://amigo.geneontology.org/amigo/term/GO:0051770
astrocyte activation	Gene Ontology	GO:0048143	1	17	0.0248994	0.0473212	C1QA	http://amigo.geneontology.org/amigo/term/GO:0048143
positive regulation of calcium ion import	Gene Ontology	GO:0090280	1	17	0.0248994	0.0473212	CCL2	http://amigo.geneontology.org/amigo/term/GO:0090280
negative regulation of B cell proliferation	Gene Ontology	GO:0030889	1	17	0.0248994	0.0473212	TYROBP	http://amigo.geneontology.org/amigo/term/GO:0030889
leukotriene metabolic process	Gene Ontology	GO:0006691	1	17	0.0248994	0.0473212	ALOX5AP	http://amigo.geneontology.org/amigo/term/GO:0006691
low-density lipoprotein particle binding	Gene Ontology	GO:0030169	1	17	0.0248994	0.0473212	MSR1	http://amigo.geneontology.org/amigo/term/GO:0030169
perinuclear endoplasmic reticulum	Gene Ontology	GO:0097038	1	17	0.0248994	0.0473212	CYBA	http://amigo.geneontology.org/amigo/term/GO:0097038
eosinophil chemotaxis	Gene Ontology	GO:0048245	1	17	0.0248994	0.0473212	CCL2	http://amigo.geneontology.org/amigo/term/GO:0048245
histone methyltransferase activity (H3-K4 specific)	Gene Ontology	GO:0042800	1	17	0.0248994	0.0473212	SPP1	http://amigo.geneontology.org/amigo/term/GO:0042800
reverse cholesterol transport	Gene Ontology	GO:0043691	1	17	0.0248994	0.0473212	APOC2	http://amigo.geneontology.org/amigo/term/GO:0043691
negative regulation of ubiquitin-dependent protein catabolic process	Gene Ontology	GO:2000059	1	17	0.0248994	0.0473212	HLA-H	http://amigo.geneontology.org/amigo/term/GO:2000059
interleukin-6-mediated signaling pathway	Gene Ontology	GO:0070102	1	18	0.0262647	0.0488229	SPI1	http://amigo.geneontology.org/amigo/term/GO:0070102
positive regulation of macrophage derived foam cell differentiation	Gene Ontology	GO:0010744	1	18	0.0262647	0.0488229	MSR1	http://amigo.geneontology.org/amigo/term/GO:0010744
negative regulation of DNA replication	Gene Ontology	GO:0008156	1	18	0.0262647	0.0488229	S100A11	http://amigo.geneontology.org/amigo/term/GO:0008156
myeloid dendritic cell differentiation	Gene Ontology	GO:0043011	1	18	0.0262647	0.0488229	SPI1	http://amigo.geneontology.org/amigo/term/GO:0043011
cadherin binding involved in cell-cell adhesion	Gene Ontology	GO:0098641	1	18	0.0262647	0.0488229	S100A11	http://amigo.geneontology.org/amigo/term/GO:0098641
negative regulation of focal adhesion assembly	Gene Ontology	GO:0051895	1	18	0.0262647	0.0488229	MMP14	http://amigo.geneontology.org/amigo/term/GO:0051895
negative regulation of vascular associated smooth muscle cell proliferation	Gene Ontology	GO:1904706	1	18	0.0262647	0.0488229	HMOX1	http://amigo.geneontology.org/amigo/term/GO:1904706
high-density lipoprotein particle remodeling	Gene Ontology	GO:0034375	1	18	0.0262647	0.0488229	APOC2	http://amigo.geneontology.org/amigo/term/GO:0034375
nitric oxide mediated signal transduction	Gene Ontology	GO:0007263	1	19	0.0276281	0.0499004	FPR1	http://amigo.geneontology.org/amigo/term/GO:0007263
post-Golgi vesicle-mediated transport	Gene Ontology	GO:0006892	1	19	0.0276281	0.0499004	VAMP8	http://amigo.geneontology.org/amigo/term/GO:0006892
anchored component of external side of plasma membrane	Gene Ontology	GO:0031362	1	19	0.0276281	0.0499004	CD14	http://amigo.geneontology.org/amigo/term/GO:0031362
MyD88-independent toll-like receptor signaling pathway	Gene Ontology	GO:0002756	1	19	0.0276281	0.0499004	CD14	http://amigo.geneontology.org/amigo/term/GO:0002756
positive regulation of T cell differentiation	Gene Ontology	GO:0045582	1	19	0.0276281	0.0499004	CD74	http://amigo.geneontology.org/amigo/term/GO:0045582
regulation of peptidyl-tyrosine phosphorylation	Gene Ontology	GO:0050730	1	19	0.0276281	0.0499004	ITGB2	http://amigo.geneontology.org/amigo/term/GO:0050730
positive regulation of smooth muscle cell migration	Gene Ontology	GO:0014911	1	19	0.0276281	0.0499004	S100A11	http://amigo.geneontology.org/amigo/term/GO:0014911
positive regulation of actin cytoskeleton reorganization	Gene Ontology	GO:2000251	1	19	0.0276281	0.0499004	HCLS1	http://amigo.geneontology.org/amigo/term/GO:2000251
negative regulation of interleukin-10 production	Gene Ontology	GO:0032693	1	19	0.0276281	0.0499004	TYROBP	http://amigo.geneontology.org/amigo/term/GO:0032693
positive regulation of endothelial cell apoptotic process	Gene Ontology	GO:2000353	1	19	0.0276281	0.0499004	CCL2	http://amigo.geneontology.org/amigo/term/GO:2000353
cholesterol transport	Gene Ontology	GO:0030301	1	19	0.0276281	0.0499004	MSR1	http://amigo.geneontology.org/amigo/term/GO:0030301
barbed-end actin filament capping	Gene Ontology	GO:0051016	1	20	0.0289896	0.0512687	SCIN	http://amigo.geneontology.org/amigo/term/GO:0051016
proteasome core complex	Gene Ontology	GO:0005839	1	20	0.0289896	0.0512687	PSMB9	http://amigo.geneontology.org/amigo/term/GO:0005839
necroptotic process	Gene Ontology	GO:0070266	1	20	0.0289896	0.0512687	CD14	http://amigo.geneontology.org/amigo/term/GO:0070266
superoxide metabolic process	Gene Ontology	GO:0006801	1	20	0.0289896	0.0512687	CYBA	http://amigo.geneontology.org/amigo/term/GO:0006801
positive regulation of blood vessel diameter	Gene Ontology	GO:0097755	1	20	0.0289896	0.0512687	HMOX1	http://amigo.geneontology.org/amigo/term/GO:0097755
glutathione peroxidase activity	Gene Ontology	GO:0004602	1	20	0.0289896	0.0512687	ALOX5AP	http://amigo.geneontology.org/amigo/term/GO:0004602
positive regulation of cell migration involved in sprouting angiogenesis	Gene Ontology	GO:0090050	1	20	0.0289896	0.0512687	HMOX1	http://amigo.geneontology.org/amigo/term/GO:0090050
very-low-density lipoprotein particle	Gene Ontology	GO:0034361	1	20	0.0289896	0.0512687	APOC2	http://amigo.geneontology.org/amigo/term/GO:0034361
protein tetramerization	Gene Ontology	GO:0051262	1	20	0.0289896	0.0512687	HLA-DRB1	http://amigo.geneontology.org/amigo/term/GO:0051262
cell adhesion mediated by integrin	Gene Ontology	GO:0033627	1	21	0.0303493	0.0529381	ITGB2	http://amigo.geneontology.org/amigo/term/GO:0033627
threonine-type endopeptidase activity	Gene Ontology	GO:0004298	1	21	0.0303493	0.0529381	PSMB9	http://amigo.geneontology.org/amigo/term/GO:0004298
histone H3-K4 methylation	Gene Ontology	GO:0051568	1	21	0.0303493	0.0529381	SPP1	http://amigo.geneontology.org/amigo/term/GO:0051568
positive regulation of endocytosis	Gene Ontology	GO:0045807	1	21	0.0303493	0.0529381	CD14	http://amigo.geneontology.org/amigo/term/GO:0045807
apoptotic cell clearance	Gene Ontology	GO:0043277	1	21	0.0303493	0.0529381	TYROBP	http://amigo.geneontology.org/amigo/term/GO:0043277
natural killer cell activation	Gene Ontology	GO:0030101	1	22	0.0317071	0.0545591	ITGB2	http://amigo.geneontology.org/amigo/term/GO:0030101
zymogen activation	Gene Ontology	GO:0031638	1	22	0.0317071	0.0545591	MMP14	http://amigo.geneontology.org/amigo/term/GO:0031638
lamellipodium membrane	Gene Ontology	GO:0031258	1	22	0.0317071	0.0545591	CD44	http://amigo.geneontology.org/amigo/term/GO:0031258
actin polymerization or depolymerization	Gene Ontology	GO:0008154	1	22	0.0317071	0.0545591	SCIN	http://amigo.geneontology.org/amigo/term/GO:0008154
branching morphogenesis of an epithelial tube	Gene Ontology	GO:0048754	1	22	0.0317071	0.0545591	MMP14	http://amigo.geneontology.org/amigo/term/GO:0048754
proteasomal ubiquitin-independent protein catabolic process	Gene Ontology	GO:0010499	1	22	0.0317071	0.0545591	PSMB9	http://amigo.geneontology.org/amigo/term/GO:0010499
cell projection assembly	Gene Ontology	GO:0030031	1	23	0.0330631	0.0558854	SCIN	http://amigo.geneontology.org/amigo/term/GO:0030031
metalloaminopeptidase activity	Gene Ontology	GO:0070006	1	23	0.0330631	0.0558854	MMP14	http://amigo.geneontology.org/amigo/term/GO:0070006
extrinsic component of plasma membrane	Gene Ontology	GO:0019897	1	23	0.0330631	0.0558854	S100A10	http://amigo.geneontology.org/amigo/term/GO:0019897
cholesterol efflux	Gene Ontology	GO:0033344	1	23	0.0330631	0.0558854	APOC2	http://amigo.geneontology.org/amigo/term/GO:0033344
carbohydrate transport	Gene Ontology	GO:0008643	1	23	0.0330631	0.0558854	HCST	http://amigo.geneontology.org/amigo/term/GO:0008643
inflammatory response to antigenic stimulus	Gene Ontology	GO:0002437	1	23	0.0330631	0.0558854	HLA-DRB1	http://amigo.geneontology.org/amigo/term/GO:0002437
T cell activation involved in immune response	Gene Ontology	GO:0002286	1	23	0.0330631	0.0558854	CD74	http://amigo.geneontology.org/amigo/term/GO:0002286
positive regulation of apoptotic signaling pathway	Gene Ontology	GO:2001235	1	23	0.0330631	0.0558854	CTSC	http://amigo.geneontology.org/amigo/term/GO:2001235
-	Gene Ontology	GO:0042535	1	24	0.0344172	0.0575377	TYROBP	http://amigo.geneontology.org/amigo/term/GO:0042535
positive regulation of T cell mediated cytotoxicity	Gene Ontology	GO:0001916	1	24	0.0344172	0.0575377	HLA-H	http://amigo.geneontology.org/amigo/term/GO:0001916
low-density lipoprotein particle clearance	Gene Ontology	GO:0034383	1	24	0.0344172	0.0575377	HMOX1	http://amigo.geneontology.org/amigo/term/GO:0034383
hyaluronic acid binding	Gene Ontology	GO:0005540	1	24	0.0344172	0.0575377	CD44	http://amigo.geneontology.org/amigo/term/GO:0005540
defense response to protozoan	Gene Ontology	GO:0042832	1	24	0.0344172	0.0575377	GBP2	http://amigo.geneontology.org/amigo/term/GO:0042832
laminin binding	Gene Ontology	GO:0043236	1	25	0.0357694	0.0591511	CTSS	http://amigo.geneontology.org/amigo/term/GO:0043236
integrin complex	Gene Ontology	GO:0008305	1	25	0.0357694	0.0591511	ITGB2	http://amigo.geneontology.org/amigo/term/GO:0008305
antiporter activity	Gene Ontology	GO:0015297	1	25	0.0357694	0.0591511	HCST	http://amigo.geneontology.org/amigo/term/GO:0015297
positive regulation of focal adhesion assembly	Gene Ontology	GO:0051894	1	25	0.0357694	0.0591511	S100A10	http://amigo.geneontology.org/amigo/term/GO:0051894
regulation of DNA-binding transcription factor activity	Gene Ontology	GO:0051090	1	26	0.0371197	0.0607269	HMOX1	http://amigo.geneontology.org/amigo/term/GO:0051090
positive regulation of neutrophil chemotaxis	Gene Ontology	GO:0090023	1	26	0.0371197	0.0607269	CD74	http://amigo.geneontology.org/amigo/term/GO:0090023
response to electrical stimulus	Gene Ontology	GO:0051602	1	26	0.0371197	0.0607269	CD14	http://amigo.geneontology.org/amigo/term/GO:0051602
regulation of actin filament polymerization	Gene Ontology	GO:0030833	1	26	0.0371197	0.0607269	HCLS1	http://amigo.geneontology.org/amigo/term/GO:0030833
receptor clustering	Gene Ontology	GO:0043113	1	26	0.0371197	0.0607269	ITGB2	http://amigo.geneontology.org/amigo/term/GO:0043113
positive regulation of interleukin-2 production	Gene Ontology	GO:0032743	1	27	0.0384682	0.0622664	SASH3	http://amigo.geneontology.org/amigo/term/GO:0032743
glutathione transferase activity	Gene Ontology	GO:0004364	1	27	0.0384682	0.0622664	ALOX5AP	http://amigo.geneontology.org/amigo/term/GO:0004364
response to organic substance	Gene Ontology	GO:0010033	1	27	0.0384682	0.0622664	CTSC	http://amigo.geneontology.org/amigo/term/GO:0010033
fibronectin binding	Gene Ontology	GO:0001968	1	27	0.0384682	0.0622664	CTSS	http://amigo.geneontology.org/amigo/term/GO:0001968
protein folding chaperone	Gene Ontology	GO:0044183	1	27	0.0384682	0.0622664	CD74	http://amigo.geneontology.org/amigo/term/GO:0044183
CCR chemokine receptor binding	Gene Ontology	GO:0048020	1	28	0.0398149	0.0632403	CCL2	http://amigo.geneontology.org/amigo/term/GO:0048020
extracellular matrix binding	Gene Ontology	GO:0050840	1	28	0.0398149	0.0632403	TGFBI	http://amigo.geneontology.org/amigo/term/GO:0050840
calcium-ion regulated exocytosis	Gene Ontology	GO:0017156	1	28	0.0398149	0.0632403	SCIN	http://amigo.geneontology.org/amigo/term/GO:0017156
triglyceride homeostasis	Gene Ontology	GO:0070328	1	28	0.0398149	0.0632403	APOC2	http://amigo.geneontology.org/amigo/term/GO:0070328
cysteine-type peptidase activity	Gene Ontology	GO:0008234	1	28	0.0398149	0.0632403	CTSC	http://amigo.geneontology.org/amigo/term/GO:0008234
podosome	Gene Ontology	GO:0002102	1	28	0.0398149	0.0632403	SCIN	http://amigo.geneontology.org/amigo/term/GO:0002102
antigen processing and presentation of peptide antigen via MHC class I	Gene Ontology	GO:0002474	1	28	0.0398149	0.0632403	HLA-H	http://amigo.geneontology.org/amigo/term/GO:0002474
positive regulation of vascular endothelial growth factor production	Gene Ontology	GO:0010575	1	28	0.0398149	0.0632403	C3	http://amigo.geneontology.org/amigo/term/GO:0010575
homeostasis of number of cells within a tissue	Gene Ontology	GO:0048873	1	28	0.0398149	0.0632403	SASH3	http://amigo.geneontology.org/amigo/term/GO:0048873
positive regulation of cytokine secretion	Gene Ontology	GO:0050715	1	29	0.0411597	0.0643067	CD14	http://amigo.geneontology.org/amigo/term/GO:0050715
TRIF-dependent toll-like receptor signaling pathway	Gene Ontology	GO:0035666	1	29	0.0411597	0.0643067	CD14	http://amigo.geneontology.org/amigo/term/GO:0035666
positive regulation of synaptic transmission, glutamatergic	Gene Ontology	GO:0051968	1	29	0.0411597	0.0643067	CCL2	http://amigo.geneontology.org/amigo/term/GO:0051968
heterotypic cell-cell adhesion	Gene Ontology	GO:0034113	1	29	0.0411597	0.0643067	ITGB2	http://amigo.geneontology.org/amigo/term/GO:0034113
endochondral ossification	Gene Ontology	GO:0001958	1	29	0.0411597	0.0643067	MMP14	http://amigo.geneontology.org/amigo/term/GO:0001958
leukocyte cell-cell adhesion	Gene Ontology	GO:0007159	1	29	0.0411597	0.0643067	ITGB2	http://amigo.geneontology.org/amigo/term/GO:0007159
cellular response to gamma radiation	Gene Ontology	GO:0071480	1	30	0.0425026	0.065336	CYBA	http://amigo.geneontology.org/amigo/term/GO:0071480
response to tumor necrosis factor	Gene Ontology	GO:0034612	1	30	0.0425026	0.065336	CD14	http://amigo.geneontology.org/amigo/term/GO:0034612
response to nicotine	Gene Ontology	GO:0035094	1	30	0.0425026	0.065336	HMOX1	http://amigo.geneontology.org/amigo/term/GO:0035094
negative regulation of gene expression, epigenetic	Gene Ontology	GO:0045814	1	30	0.0425026	0.065336	SPI1	http://amigo.geneontology.org/amigo/term/GO:0045814
negative regulation of DNA binding	Gene Ontology	GO:0043392	1	30	0.0425026	0.065336	HMOX1	http://amigo.geneontology.org/amigo/term/GO:0043392
negative regulation of smooth muscle cell proliferation	Gene Ontology	GO:0048662	1	30	0.0425026	0.065336	HMOX1	http://amigo.geneontology.org/amigo/term/GO:0048662
response to axon injury	Gene Ontology	GO:0048678	1	30	0.0425026	0.065336	TYROBP	http://amigo.geneontology.org/amigo/term/GO:0048678
MyD88-dependent toll-like receptor signaling pathway	Gene Ontology	GO:0002755	1	31	0.0438437	0.0665937	CD14	http://amigo.geneontology.org/amigo/term/GO:0002755
endothelial cell migration	Gene Ontology	GO:0043542	1	31	0.0438437	0.0665937	ITGB2	http://amigo.geneontology.org/amigo/term/GO:0043542
receptor signaling pathway via JAK-STAT	Gene Ontology	GO:0007259	1	31	0.0438437	0.0665937	CCL2	http://amigo.geneontology.org/amigo/term/GO:0007259
positive regulation of protein targeting to membrane	Gene Ontology	GO:0090314	1	31	0.0438437	0.0665937	ITGB2	http://amigo.geneontology.org/amigo/term/GO:0090314
excretion	Gene Ontology	GO:0007588	1	32	0.045183	0.0674215	HMOX1	http://amigo.geneontology.org/amigo/term/GO:0007588
neuromuscular junction development	Gene Ontology	GO:0007528	1	32	0.045183	0.0674215	TNC	http://amigo.geneontology.org/amigo/term/GO:0007528
lymphocyte chemotaxis	Gene Ontology	GO:0048247	1	32	0.045183	0.0674215	CCL2	http://amigo.geneontology.org/amigo/term/GO:0048247
negative regulation of proteasomal ubiquitin-dependent protein catabolic process	Gene Ontology	GO:0032435	1	32	0.045183	0.0674215	HLA-H	http://amigo.geneontology.org/amigo/term/GO:0032435
plasma membrane raft	Gene Ontology	GO:0044853	1	32	0.045183	0.0674215	ITGB2	http://amigo.geneontology.org/amigo/term/GO:0044853
regulation of angiogenesis	Gene Ontology	GO:0045765	1	32	0.045183	0.0674215	HMOX1	http://amigo.geneontology.org/amigo/term/GO:0045765
embryonic cranial skeleton morphogenesis	Gene Ontology	GO:0048701	1	32	0.045183	0.0674215	MMP14	http://amigo.geneontology.org/amigo/term/GO:0048701
chaperone cofactor-dependent protein refolding	Gene Ontology	GO:0051085	1	32	0.045183	0.0674215	CD74	http://amigo.geneontology.org/amigo/term/GO:0051085
response to interleukin-1	Gene Ontology	GO:0070555	1	33	0.0465204	0.0686131	CYBA	http://amigo.geneontology.org/amigo/term/GO:0070555
actin filament polymerization	Gene Ontology	GO:0030041	1	33	0.0465204	0.0686131	HCLS1	http://amigo.geneontology.org/amigo/term/GO:0030041
positive regulation of macroautophagy	Gene Ontology	GO:0016239	1	33	0.0465204	0.0686131	HMOX1	http://amigo.geneontology.org/amigo/term/GO:0016239
autophagosome maturation	Gene Ontology	GO:0097352	1	33	0.0465204	0.0686131	VAMP8	http://amigo.geneontology.org/amigo/term/GO:0097352
lipopolysaccharide binding	Gene Ontology	GO:0001530	1	33	0.0465204	0.0686131	CD14	http://amigo.geneontology.org/amigo/term/GO:0001530
histone methyltransferase complex	Gene Ontology	GO:0035097	1	33	0.0465204	0.0686131	SPP1	http://amigo.geneontology.org/amigo/term/GO:0035097
protein localization to nucleus	Gene Ontology	GO:0034504	1	34	0.047856	0.0700421	GBP2	http://amigo.geneontology.org/amigo/term/GO:0034504
positive regulation of insulin secretion involved in cellular response to glucose stimulus	Gene Ontology	GO:0035774	1	34	0.047856	0.0700421	HLA-DRB1	http://amigo.geneontology.org/amigo/term/GO:0035774
proteasomal protein catabolic process	Gene Ontology	GO:0010498	1	34	0.047856	0.0700421	PSMB9	http://amigo.geneontology.org/amigo/term/GO:0010498
SNAP receptor activity	Gene Ontology	GO:0005484	1	35	0.0491897	0.0718565	VAMP8	http://amigo.geneontology.org/amigo/term/GO:0005484
transferrin transport	Gene Ontology	GO:0033572	1	36	0.0505216	0.0731033	HLA-H	http://amigo.geneontology.org/amigo/term/GO:0033572
cell-cell adhesion via plasma-membrane adhesion molecules	Gene Ontology	GO:0098742	1	36	0.0505216	0.0731033	ITGB2	http://amigo.geneontology.org/amigo/term/GO:0098742
cell motility	Gene Ontology	GO:0048870	1	36	0.0505216	0.0731033	MMP14	http://amigo.geneontology.org/amigo/term/GO:0048870
cell death	Gene Ontology	GO:0008219	1	36	0.0505216	0.0731033	HMOX1	http://amigo.geneontology.org/amigo/term/GO:0008219
negative regulation of interferon-gamma production	Gene Ontology	GO:0032689	1	36	0.0505216	0.0731033	HLA-DRB1	http://amigo.geneontology.org/amigo/term/GO:0032689
vesicle fusion	Gene Ontology	GO:0006906	1	37	0.0518517	0.074886	VAMP8	http://amigo.geneontology.org/amigo/term/GO:0006906
protein kinase B signaling	Gene Ontology	GO:0043491	1	38	0.0531799	0.0760852	CCL2	http://amigo.geneontology.org/amigo/term/GO:0043491
negative regulation of extrinsic apoptotic signaling pathway via death domain receptors	Gene Ontology	GO:1902042	1	38	0.0531799	0.0760852	HMOX1	http://amigo.geneontology.org/amigo/term/GO:1902042
negative regulation of Notch signaling pathway	Gene Ontology	GO:0045746	1	38	0.0531799	0.0760852	MMP14	http://amigo.geneontology.org/amigo/term/GO:0045746
positive regulation of substrate adhesion-dependent cell spreading	Gene Ontology	GO:1900026	1	38	0.0531799	0.0760852	S100A10	http://amigo.geneontology.org/amigo/term/GO:1900026
chondrocyte differentiation	Gene Ontology	GO:0002062	1	39	0.0545064	0.0774031	TGFBI	http://amigo.geneontology.org/amigo/term/GO:0002062
negative regulation of signaling receptor activity	Gene Ontology	GO:2000272	1	39	0.0545064	0.0774031	HLA-H	http://amigo.geneontology.org/amigo/term/GO:2000272
cellular response to cadmium ion	Gene Ontology	GO:0071276	1	39	0.0545064	0.0774031	HMOX1	http://amigo.geneontology.org/amigo/term/GO:0071276
positive regulation of nitric oxide biosynthetic process	Gene Ontology	GO:0045429	1	39	0.0545064	0.0774031	ITGB2	http://amigo.geneontology.org/amigo/term/GO:0045429
ovarian follicle development	Gene Ontology	GO:0001541	1	40	0.0558309	0.078554	MMP14	http://amigo.geneontology.org/amigo/term/GO:0001541
endopeptidase inhibitor activity	Gene Ontology	GO:0004866	1	40	0.0558309	0.078554	C3	http://amigo.geneontology.org/amigo/term/GO:0004866
COPII-coated ER to Golgi transport vesicle	Gene Ontology	GO:0030134	1	40	0.0558309	0.078554	CTSC	http://amigo.geneontology.org/amigo/term/GO:0030134
positive regulation of pri-miRNA transcription by RNA polymerase II	Gene Ontology	GO:1902895	1	40	0.0558309	0.078554	SPI1	http://amigo.geneontology.org/amigo/term/GO:1902895
positive regulation of protein import into nucleus	Gene Ontology	GO:0042307	1	40	0.0558309	0.078554	HCLS1	http://amigo.geneontology.org/amigo/term/GO:0042307
response to heat	Gene Ontology	GO:0009408	1	41	0.0571537	0.0795363	CD14	http://amigo.geneontology.org/amigo/term/GO:0009408
negative regulation of T cell proliferation	Gene Ontology	GO:0042130	1	41	0.0571537	0.0795363	HLA-DRB1	http://amigo.geneontology.org/amigo/term/GO:0042130
negative regulation of G1/S transition of mitotic cell cycle	Gene Ontology	GO:2000134	1	41	0.0571537	0.0795363	CCL2	http://amigo.geneontology.org/amigo/term/GO:2000134
response to nutrient levels	Gene Ontology	GO:0031667	1	41	0.0571537	0.0795363	CYBA	http://amigo.geneontology.org/amigo/term/GO:0031667
histone H3 acetylation	Gene Ontology	GO:0043966	1	41	0.0571537	0.0795363	SPI1	http://amigo.geneontology.org/amigo/term/GO:0043966
cytokine binding	Gene Ontology	GO:0019955	1	41	0.0571537	0.0795363	CD74	http://amigo.geneontology.org/amigo/term/GO:0019955
response to hormone	Gene Ontology	GO:0009725	1	42	0.0584747	0.0809323	HCLS1	http://amigo.geneontology.org/amigo/term/GO:0009725
multivesicular body	Gene Ontology	GO:0005771	1	42	0.0584747	0.0809323	CD74	http://amigo.geneontology.org/amigo/term/GO:0005771
intrinsic apoptotic signaling pathway in response to DNA damage	Gene Ontology	GO:0008630	1	43	0.0597938	0.0824593	HMOX1	http://amigo.geneontology.org/amigo/term/GO:0008630
monocyte chemotaxis	Gene Ontology	GO:0002548	1	43	0.0597938	0.0824593	CCL2	http://amigo.geneontology.org/amigo/term/GO:0002548
T cell activation	Gene Ontology	GO:0042110	1	44	0.0611111	0.0841241	CD44	http://amigo.geneontology.org/amigo/term/GO:0042110
response to organic cyclic compound	Gene Ontology	GO:0014070	1	45	0.0624266	0.0856265	MMP14	http://amigo.geneontology.org/amigo/term/GO:0014070
scavenger receptor activity	Gene Ontology	GO:0005044	1	45	0.0624266	0.0856265	MSR1	http://amigo.geneontology.org/amigo/term/GO:0005044
inner ear development	Gene Ontology	GO:0048839	1	46	0.0637403	0.0871156	C1QB	http://amigo.geneontology.org/amigo/term/GO:0048839
forebrain development	Gene Ontology	GO:0030900	1	46	0.0637403	0.0871156	TYROBP	http://amigo.geneontology.org/amigo/term/GO:0030900
response to activity	Gene Ontology	GO:0014823	1	47	0.0650522	0.0887498	CYBA	http://amigo.geneontology.org/amigo/term/GO:0014823
response to hydrogen peroxide	Gene Ontology	GO:0042542	1	48	0.0663623	0.089895	HMOX1	http://amigo.geneontology.org/amigo/term/GO:0042542
positive regulation of fibroblast proliferation	Gene Ontology	GO:0048146	1	48	0.0663623	0.089895	CD74	http://amigo.geneontology.org/amigo/term/GO:0048146
chemokine activity	Gene Ontology	GO:0008009	1	48	0.0663623	0.089895	CCL2	http://amigo.geneontology.org/amigo/term/GO:0008009
positive regulation of pathway-restricted SMAD protein phosphorylation	Gene Ontology	GO:0010862	1	48	0.0663623	0.089895	HLA-H	http://amigo.geneontology.org/amigo/term/GO:0010862
phosphatase binding	Gene Ontology	GO:0019902	1	49	0.0676706	0.0913433	CTSC	http://amigo.geneontology.org/amigo/term/GO:0019902
intermediate filament cytoskeleton	Gene Ontology	GO:0045111	1	49	0.0676706	0.0913433	MMP14	http://amigo.geneontology.org/amigo/term/GO:0045111
cognition	Gene Ontology	GO:0050890	1	50	0.0689771	0.092779	HLA-DRA	http://amigo.geneontology.org/amigo/term/GO:0050890
SNARE complex	Gene Ontology	GO:0031201	1	50	0.0689771	0.092779	VAMP8	http://amigo.geneontology.org/amigo/term/GO:0031201
regulation of cellular amino acid metabolic process	Gene Ontology	GO:0006521	1	51	0.0702817	0.0940372	PSMB9	http://amigo.geneontology.org/amigo/term/GO:0006521
synapse organization	Gene Ontology	GO:0050808	1	51	0.0702817	0.0940372	C1QA	http://amigo.geneontology.org/amigo/term/GO:0050808
positive regulation of stress fiber assembly	Gene Ontology	GO:0051496	1	52	0.0715846	0.0951142	S100A10	http://amigo.geneontology.org/amigo/term/GO:0051496
enzyme activator activity	Gene Ontology	GO:0008047	1	52	0.0715846	0.0951142	ALOX5AP	http://amigo.geneontology.org/amigo/term/GO:0008047
positive regulation of type I interferon production	Gene Ontology	GO:0032481	1	52	0.0715846	0.0951142	CD14	http://amigo.geneontology.org/amigo/term/GO:0032481
negative regulation of catalytic activity	Gene Ontology	GO:0043086	1	52	0.0715846	0.0951142	APOC2	http://amigo.geneontology.org/amigo/term/GO:0043086
cellular response to cytokine stimulus	Gene Ontology	GO:0071345	1	53	0.0728857	0.0961739	HCLS1	http://amigo.geneontology.org/amigo/term/GO:0071345
sensory perception of pain	Gene Ontology	GO:0019233	1	53	0.0728857	0.0961739	CCL2	http://amigo.geneontology.org/amigo/term/GO:0019233
cellular defense response	Gene Ontology	GO:0006968	1	53	0.0728857	0.0961739	TYROBP	http://amigo.geneontology.org/amigo/term/GO:0006968
cortical actin cytoskeleton	Gene Ontology	GO:0030864	1	53	0.0728857	0.0961739	HCLS1	http://amigo.geneontology.org/amigo/term/GO:0030864
brush border	Gene Ontology	GO:0005903	1	54	0.074185	0.0975514	SCIN	http://amigo.geneontology.org/amigo/term/GO:0005903
IRE1-mediated unfolded protein response	Gene Ontology	GO:0036498	1	55	0.0754826	0.0985789	SPP1	http://amigo.geneontology.org/amigo/term/GO:0036498
tertiary granule lumen	Gene Ontology	GO:1904724	1	55	0.0754826	0.0985789	CTSS	http://amigo.geneontology.org/amigo/term/GO:1904724
cellular response to heat	Gene Ontology	GO:0034605	1	55	0.0754826	0.0985789	HMOX1	http://amigo.geneontology.org/amigo/term/GO:0034605
cis-regulatory region sequence-specific DNA binding	Gene Ontology	GO:0000987	1	55	0.0754826	0.0985789	SPP1	http://amigo.geneontology.org/amigo/term/GO:0000987
clathrin-coated vesicle membrane	Gene Ontology	GO:0030665	1	56	0.0767783	0.1001	VAMP8	http://amigo.geneontology.org/amigo/term/GO:0030665
odontogenesis of dentin-containing tooth	Gene Ontology	GO:0042475	1	57	0.0780722	0.100926	TNC	http://amigo.geneontology.org/amigo/term/GO:0042475
protein self-association	Gene Ontology	GO:0043621	1	57	0.0780722	0.100926	CTSC	http://amigo.geneontology.org/amigo/term/GO:0043621
proteasome complex	Gene Ontology	GO:0000502	1	57	0.0780722	0.100926	PSMB9	http://amigo.geneontology.org/amigo/term/GO:0000502
positive regulation of interleukin-1 beta production	Gene Ontology	GO:0032731	1	57	0.0780722	0.100926	TYROBP	http://amigo.geneontology.org/amigo/term/GO:0032731
negative regulation of G2/M transition of mitotic cell cycle	Gene Ontology	GO:0010972	1	57	0.0780722	0.100926	PSMB9	http://amigo.geneontology.org/amigo/term/GO:0010972
humoral immune response	Gene Ontology	GO:0006959	1	58	0.0793644	0.10225	CCL2	http://amigo.geneontology.org/amigo/term/GO:0006959
phosphatidylserine binding	Gene Ontology	GO:0001786	1	58	0.0793644	0.10225	SCIN	http://amigo.geneontology.org/amigo/term/GO:0001786
cell redox homeostasis	Gene Ontology	GO:0045454	1	59	0.0806548	0.103738	CYBA	http://amigo.geneontology.org/amigo/term/GO:0045454
cartilage development	Gene Ontology	GO:0051216	1	60	0.0819434	0.104341	CD44	http://amigo.geneontology.org/amigo/term/GO:0051216
phagocytosis	Gene Ontology	GO:0006909	1	60	0.0819434	0.104341	CD14	http://amigo.geneontology.org/amigo/term/GO:0006909
cellular response to glucose stimulus	Gene Ontology	GO:0071333	1	60	0.0819434	0.104341	CYBA	http://amigo.geneontology.org/amigo/term/GO:0071333
syntaxin binding	Gene Ontology	GO:0019905	1	60	0.0819434	0.104341	VAMP8	http://amigo.geneontology.org/amigo/term/GO:0019905
phospholipase C-activating G protein-coupled receptor signaling pathway	Gene Ontology	GO:0007200	1	60	0.0819434	0.104341	FPR1	http://amigo.geneontology.org/amigo/term/GO:0007200
integral component of Golgi membrane	Gene Ontology	GO:0030173	1	61	0.0832303	0.105104	HCST	http://amigo.geneontology.org/amigo/term/GO:0030173
methylated histone binding	Gene Ontology	GO:0035064	1	61	0.0832303	0.105104	SPP1	http://amigo.geneontology.org/amigo/term/GO:0035064
heat shock protein binding	Gene Ontology	GO:0031072	1	61	0.0832303	0.105104	ITGB2	http://amigo.geneontology.org/amigo/term/GO:0031072
response to wounding	Gene Ontology	GO:0009611	1	61	0.0832303	0.105104	TNC	http://amigo.geneontology.org/amigo/term/GO:0009611
adenylate cyclase-modulating G protein-coupled receptor signaling pathway	Gene Ontology	GO:0007188	1	61	0.0832303	0.105104	FPR1	http://amigo.geneontology.org/amigo/term/GO:0007188
NIK/NF-kappaB signaling	Gene Ontology	GO:0038061	1	62	0.0845153	0.106551	PSMB9	http://amigo.geneontology.org/amigo/term/GO:0038061
COPII vesicle coating	Gene Ontology	GO:0048208	1	63	0.0857986	0.107636	CTSC	http://amigo.geneontology.org/amigo/term/GO:0048208
somatic stem cell population maintenance	Gene Ontology	GO:0035019	1	63	0.0857986	0.107636	SPI1	http://amigo.geneontology.org/amigo/term/GO:0035019
retinoid metabolic process	Gene Ontology	GO:0001523	1	63	0.0857986	0.107636	APOC2	http://amigo.geneontology.org/amigo/term/GO:0001523
fatty acid metabolic process	Gene Ontology	GO:0006631	1	64	0.0870802	0.108886	C3	http://amigo.geneontology.org/amigo/term/GO:0006631
vascular endothelial growth factor receptor signaling pathway	Gene Ontology	GO:0048010	1	64	0.0870802	0.108886	CYBA	http://amigo.geneontology.org/amigo/term/GO:0048010
G protein-coupled receptor signaling pathway, coupled to cyclic nucleotide second messenger	Gene Ontology	GO:0007187	1	65	0.0883599	0.110126	CCL2	http://amigo.geneontology.org/amigo/term/GO:0007187
I-kappaB kinase/NF-kappaB signaling	Gene Ontology	GO:0007249	1	65	0.0883599	0.110126	CD14	http://amigo.geneontology.org/amigo/term/GO:0007249
tRNA binding	Gene Ontology	GO:0000049	1	66	0.089638	0.110636	SLA	http://amigo.geneontology.org/amigo/term/GO:0000049
regulation of blood pressure	Gene Ontology	GO:0008217	1	66	0.089638	0.110636	HMOX1	http://amigo.geneontology.org/amigo/term/GO:0008217
positive regulation of NIK/NF-kappaB signaling	Gene Ontology	GO:1901224	1	66	0.089638	0.110636	CD14	http://amigo.geneontology.org/amigo/term/GO:1901224
platelet alpha granule lumen	Gene Ontology	GO:0031093	1	66	0.089638	0.110636	SERPINA3	http://amigo.geneontology.org/amigo/term/GO:0031093
phagocytic vesicle	Gene Ontology	GO:0045335	1	66	0.089638	0.110636	CTSS	http://amigo.geneontology.org/amigo/term/GO:0045335
G protein-coupled receptor binding	Gene Ontology	GO:0001664	1	67	0.0909142	0.11167	FPR1	http://amigo.geneontology.org/amigo/term/GO:0001664
chemokine-mediated signaling pathway	Gene Ontology	GO:0070098	1	67	0.0909142	0.11167	CCL2	http://amigo.geneontology.org/amigo/term/GO:0070098
cellular response to retinoic acid	Gene Ontology	GO:0071300	1	67	0.0909142	0.11167	TNC	http://amigo.geneontology.org/amigo/term/GO:0071300
positive regulation of tyrosine phosphorylation of STAT protein	Gene Ontology	GO:0042531	1	68	0.0921887	0.113053	HCLS1	http://amigo.geneontology.org/amigo/term/GO:0042531
regulation of hematopoietic stem cell differentiation	Gene Ontology	GO:1902036	1	69	0.0934614	0.113883	PSMB9	http://amigo.geneontology.org/amigo/term/GO:1902036
response to stimulus	Gene Ontology	GO:0050896	1	69	0.0934614	0.113883	TGFBI	http://amigo.geneontology.org/amigo/term/GO:0050896
stress fiber	Gene Ontology	GO:0001725	1	69	0.0934614	0.113883	CYBA	http://amigo.geneontology.org/amigo/term/GO:0001725
electron transport chain	Gene Ontology	GO:0022900	1	69	0.0934614	0.113883	CYBA	http://amigo.geneontology.org/amigo/term/GO:0022900
microvillus	Gene Ontology	GO:0005902	1	70	0.0947324	0.114882	CD44	http://amigo.geneontology.org/amigo/term/GO:0005902
positive regulation of protein binding	Gene Ontology	GO:0032092	1	70	0.0947324	0.114882	HLA-H	http://amigo.geneontology.org/amigo/term/GO:0032092
regulation of transcription from RNA polymerase II promoter in response to hypoxia	Gene Ontology	GO:0061418	1	70	0.0947324	0.114882	PSMB9	http://amigo.geneontology.org/amigo/term/GO:0061418
negative regulation of DNA-binding transcription factor activity	Gene Ontology	GO:0043433	1	71	0.0960017	0.116237	HMOX1	http://amigo.geneontology.org/amigo/term/GO:0043433
negative regulation of cysteine-type endopeptidase activity involved in apoptotic process	Gene Ontology	GO:0043154	1	72	0.0972692	0.117585	CD44	http://amigo.geneontology.org/amigo/term/GO:0043154
positive regulation of endothelial cell proliferation	Gene Ontology	GO:0001938	1	73	0.0985349	0.118927	CYBA	http://amigo.geneontology.org/amigo/term/GO:0001938
electron transfer activity	Gene Ontology	GO:0009055	1	74	0.0997989	0.119696	CYBA	http://amigo.geneontology.org/amigo/term/GO:0009055
endoplasmic reticulum-Golgi intermediate compartment membrane	Gene Ontology	GO:0033116	1	74	0.0997989	0.119696	CTSC	http://amigo.geneontology.org/amigo/term/GO:0033116
apical part of cell	Gene Ontology	GO:0045177	1	74	0.0997989	0.119696	HLA-H	http://amigo.geneontology.org/amigo/term/GO:0045177
defense response	Gene Ontology	GO:0006952	1	74	0.0997989	0.119696	CD74	http://amigo.geneontology.org/amigo/term/GO:0006952
caveola	Gene Ontology	GO:0005901	1	76	0.102322	0.122338	HMOX1	http://amigo.geneontology.org/amigo/term/GO:0005901
cellular oxidant detoxification	Gene Ontology	GO:0098869	1	76	0.102322	0.122338	ALOX5AP	http://amigo.geneontology.org/amigo/term/GO:0098869
cellular response to mechanical stimulus	Gene Ontology	GO:0071260	1	79	0.106093	0.126429	CYBA	http://amigo.geneontology.org/amigo/term/GO:0071260
lipid catabolic process	Gene Ontology	GO:0016042	1	79	0.106093	0.126429	APOC2	http://amigo.geneontology.org/amigo/term/GO:0016042
epidermis development	Gene Ontology	GO:0008544	1	80	0.107346	0.127349	HLA-DRB1	http://amigo.geneontology.org/amigo/term/GO:0008544
regulation of mitotic cell cycle phase transition	Gene Ontology	GO:1901990	1	80	0.107346	0.127349	PSMB9	http://amigo.geneontology.org/amigo/term/GO:1901990
cellular protein modification process	Gene Ontology	GO:0006464	1	81	0.108598	0.128435	HCST	http://amigo.geneontology.org/amigo/term/GO:0006464
cellular response to calcium ion	Gene Ontology	GO:0071277	1	81	0.108598	0.128435	ALOX5AP	http://amigo.geneontology.org/amigo/term/GO:0071277
anaphase-promoting complex-dependent catabolic process	Gene Ontology	GO:0031145	1	82	0.109849	0.129513	PSMB9	http://amigo.geneontology.org/amigo/term/GO:0031145
positive regulation of catalytic activity	Gene Ontology	GO:0043085	1	82	0.109849	0.129513	ALOX5AP	http://amigo.geneontology.org/amigo/term/GO:0043085
phosphatidylinositol-4,5-bisphosphate binding	Gene Ontology	GO:0005546	1	83	0.111097	0.130582	SCIN	http://amigo.geneontology.org/amigo/term/GO:0005546
lung development	Gene Ontology	GO:0030324	1	83	0.111097	0.130582	MMP14	http://amigo.geneontology.org/amigo/term/GO:0030324
female pregnancy	Gene Ontology	GO:0007565	1	84	0.112344	0.131642	HLA-H	http://amigo.geneontology.org/amigo/term/GO:0007565
cholesterol homeostasis	Gene Ontology	GO:0042632	1	84	0.112344	0.131642	APOC2	http://amigo.geneontology.org/amigo/term/GO:0042632
BMP signaling pathway	Gene Ontology	GO:0030509	1	85	0.113589	0.132897	HLA-H	http://amigo.geneontology.org/amigo/term/GO:0030509
positive regulation of phosphatidylinositol 3-kinase signaling	Gene Ontology	GO:0014068	1	86	0.114832	0.134146	HCLS1	http://amigo.geneontology.org/amigo/term/GO:0014068
actin filament	Gene Ontology	GO:0005884	1	87	0.116073	0.13539	HCLS1	http://amigo.geneontology.org/amigo/term/GO:0005884
Wnt signaling pathway, planar cell polarity pathway	Gene Ontology	GO:0060071	1	89	0.118551	0.137649	PSMB9	http://amigo.geneontology.org/amigo/term/GO:0060071
viral entry into host cell	Gene Ontology	GO:0046718	1	89	0.118551	0.137649	VAMP8	http://amigo.geneontology.org/amigo/term/GO:0046718
wound healing	Gene Ontology	GO:0042060	1	89	0.118551	0.137649	TNC	http://amigo.geneontology.org/amigo/term/GO:0042060
secretory granule	Gene Ontology	GO:0030141	1	92	0.122256	0.141306	CYBA	http://amigo.geneontology.org/amigo/term/GO:0030141
SCF-dependent proteasomal ubiquitin-dependent protein catabolic process	Gene Ontology	GO:0031146	1	92	0.122256	0.141306	PSMB9	http://amigo.geneontology.org/amigo/term/GO:0031146
regulation of lipid metabolic process	Gene Ontology	GO:0019216	1	92	0.122256	0.141306	SERPINA3	http://amigo.geneontology.org/amigo/term/GO:0019216
male gonad development	Gene Ontology	GO:0008584	1	93	0.123487	0.142514	MMP14	http://amigo.geneontology.org/amigo/term/GO:0008584
small GTPase mediated signal transduction	Gene Ontology	GO:0007264	1	94	0.124717	0.143499	HMOX1	http://amigo.geneontology.org/amigo/term/GO:0007264
interleukin-1-mediated signaling pathway	Gene Ontology	GO:0070498	1	94	0.124717	0.143499	PSMB9	http://amigo.geneontology.org/amigo/term/GO:0070498
cellular response to oxidative stress	Gene Ontology	GO:0034599	1	95	0.125945	0.144694	CYBA	http://amigo.geneontology.org/amigo/term/GO:0034599
defense response to Gram-positive bacterium	Gene Ontology	GO:0050830	1	97	0.128395	0.147288	GBP2	http://amigo.geneontology.org/amigo/term/GO:0050830
serine-type endopeptidase inhibitor activity	Gene Ontology	GO:0004867	1	98	0.129618	0.148246	SERPINA3	http://amigo.geneontology.org/amigo/term/GO:0004867
ruffle	Gene Ontology	GO:0001726	1	98	0.129618	0.148246	S100A11	http://amigo.geneontology.org/amigo/term/GO:0001726
melanosome	Gene Ontology	GO:0042470	1	99	0.13084	0.149419	MMP14	http://amigo.geneontology.org/amigo/term/GO:0042470
Golgi lumen	Gene Ontology	GO:0005796	1	101	0.133277	0.151749	MMP14	http://amigo.geneontology.org/amigo/term/GO:0005796
structural constituent of cytoskeleton	Gene Ontology	GO:0005200	1	101	0.133277	0.151749	HLA-DRB1	http://amigo.geneontology.org/amigo/term/GO:0005200
platelet activation	Gene Ontology	GO:0030168	1	102	0.134493	0.152906	FCER1G	http://amigo.geneontology.org/amigo/term/GO:0030168
chaperone binding	Gene Ontology	GO:0051087	1	104	0.13692	0.155203	CTSC	http://amigo.geneontology.org/amigo/term/GO:0051087
protein N-terminus binding	Gene Ontology	GO:0047485	1	104	0.13692	0.155203	ALOX5AP	http://amigo.geneontology.org/amigo/term/GO:0047485
metalloendopeptidase activity	Gene Ontology	GO:0004222	1	106	0.139341	0.157247	MMP14	http://amigo.geneontology.org/amigo/term/GO:0004222
osteoblast differentiation	Gene Ontology	GO:0001649	1	106	0.139341	0.157247	TNC	http://amigo.geneontology.org/amigo/term/GO:0001649
nuclear matrix	Gene Ontology	GO:0016363	1	109	0.142959	0.161093	SPP1	http://amigo.geneontology.org/amigo/term/GO:0016363
regulation of mRNA stability	Gene Ontology	GO:0043488	1	111	0.145363	0.163561	PSMB9	http://amigo.geneontology.org/amigo/term/GO:0043488
positive regulation of DNA-binding transcription factor activity	Gene Ontology	GO:0051091	1	112	0.146563	0.164426	HCLS1	http://amigo.geneontology.org/amigo/term/GO:0051091
cellular response to hypoxia	Gene Ontology	GO:0071456	1	114	0.148957	0.166867	HMOX1	http://amigo.geneontology.org/amigo/term/GO:0071456
negative regulation of cell migration	Gene Ontology	GO:0030336	1	115	0.150151	0.167713	CD74	http://amigo.geneontology.org/amigo/term/GO:0030336
intermediate filament	Gene Ontology	GO:0005882	1	117	0.152536	0.170127	HLA-DRB1	http://amigo.geneontology.org/amigo/term/GO:0005882
tumor necrosis factor-mediated signaling pathway	Gene Ontology	GO:0033209	1	121	0.157284	0.174913	PSMB9	http://amigo.geneontology.org/amigo/term/GO:0033209
ficolin-1-rich granule lumen	Gene Ontology	GO:1904813	1	123	0.159649	0.177284	CTSS	http://amigo.geneontology.org/amigo/term/GO:1904813
platelet degranulation	Gene Ontology	GO:0002576	1	124	0.160829	0.178335	SERPINA3	http://amigo.geneontology.org/amigo/term/GO:0002576
membrane organization	Gene Ontology	GO:0061024	1	133	0.171374	0.188865	VAMP8	http://amigo.geneontology.org/amigo/term/GO:0061024
ion channel binding	Gene Ontology	GO:0044325	1	133	0.171374	0.188865	S100A10	http://amigo.geneontology.org/amigo/term/GO:0044325
animal organ morphogenesis	Gene Ontology	GO:0009887	1	134	0.172538	0.189667	CCL2	http://amigo.geneontology.org/amigo/term/GO:0009887
oxidoreductase activity	Gene Ontology	GO:0016491	1	137	0.176019	0.192939	IFI30	http://amigo.geneontology.org/amigo/term/GO:0016491
skeletal system development	Gene Ontology	GO:0001501	1	137	0.176019	0.192939	MMP14	http://amigo.geneontology.org/amigo/term/GO:0001501
central nervous system development	Gene Ontology	GO:0007417	1	139	0.178332	0.195194	SCIN	http://amigo.geneontology.org/amigo/term/GO:0007417
late endosome	Gene Ontology	GO:0005770	1	140	0.179486	0.196176	CTSS	http://amigo.geneontology.org/amigo/term/GO:0005770
cell cortex	Gene Ontology	GO:0005938	1	142	0.181789	0.19841	SCIN	http://amigo.geneontology.org/amigo/term/GO:0005938
positive regulation of canonical Wnt signaling pathway	Gene Ontology	GO:0090263	1	145	0.185232	0.20188	PSMB9	http://amigo.geneontology.org/amigo/term/GO:0090263
positive regulation of cytosolic calcium ion concentration	Gene Ontology	GO:0007204	1	146	0.186377	0.202838	FPR1	http://amigo.geneontology.org/amigo/term/GO:0007204
adherens junction	Gene Ontology	GO:0005912	1	155	0.196607	0.213667	S100A11	http://amigo.geneontology.org/amigo/term/GO:0005912
positive regulation of NF-kappaB transcription factor activity	Gene Ontology	GO:0051092	1	159	0.201113	0.218253	ITGB2	http://amigo.geneontology.org/amigo/term/GO:0051092
actin cytoskeleton organization	Gene Ontology	GO:0030036	1	166	0.208939	0.226104	TYROBP	http://amigo.geneontology.org/amigo/term/GO:0030036
positive regulation of protein kinase B signaling	Gene Ontology	GO:0051897	1	166	0.208939	0.226104	HCLS1	http://amigo.geneontology.org/amigo/term/GO:0051897
structural molecule activity	Gene Ontology	GO:0005198	1	168	0.211161	0.228186	HMOX1	http://amigo.geneontology.org/amigo/term/GO:0005198
serine-type endopeptidase activity	Gene Ontology	GO:0004252	1	169	0.21227	0.228737	CTSC	http://amigo.geneontology.org/amigo/term/GO:0004252
carbohydrate binding	Gene Ontology	GO:0030246	1	172	0.215587	0.231984	CHI3L2	http://amigo.geneontology.org/amigo/term/GO:0030246
vesicle	Gene Ontology	GO:0031982	1	173	0.21669	0.232516	VAMP8	http://amigo.geneontology.org/amigo/term/GO:0031982
blood coagulation	Gene Ontology	GO:0007596	1	173	0.21669	0.232516	FCER1G	http://amigo.geneontology.org/amigo/term/GO:0007596
trans-Golgi network	Gene Ontology	GO:0005802	1	174	0.217791	0.233369	TGFBI	http://amigo.geneontology.org/amigo/term/GO:0005802
negative regulation of canonical Wnt signaling pathway	Gene Ontology	GO:0090090	1	176	0.219989	0.235394	PSMB9	http://amigo.geneontology.org/amigo/term/GO:0090090
proteasome-mediated ubiquitin-dependent protein catabolic process	Gene Ontology	GO:0043161	1	181	0.225457	0.240907	PSMB9	http://amigo.geneontology.org/amigo/term/GO:0043161
nuclear envelope	Gene Ontology	GO:0005635	1	182	0.226546	0.241733	ALOX5AP	http://amigo.geneontology.org/amigo/term/GO:0005635
protein stabilization	Gene Ontology	GO:0050821	1	183	0.227633	0.242555	TYROBP	http://amigo.geneontology.org/amigo/term/GO:0050821
endoplasmic reticulum to Golgi vesicle-mediated transport	Gene Ontology	GO:0006888	1	188	0.233048	0.247979	CTSC	http://amigo.geneontology.org/amigo/term/GO:0006888
visual perception	Gene Ontology	GO:0007601	1	206	0.252236	0.268023	TGFBI	http://amigo.geneontology.org/amigo/term/GO:0007601
receptor complex	Gene Ontology	GO:0043235	1	207	0.253288	0.268767	ITGB2	http://amigo.geneontology.org/amigo/term/GO:0043235
defense response to bacterium	Gene Ontology	GO:0042742	1	209	0.255388	0.270619	FCER1G	http://amigo.geneontology.org/amigo/term/GO:0042742
negative regulation of gene expression	Gene Ontology	GO:0010629	1	210	0.256436	0.271353	MSR1	http://amigo.geneontology.org/amigo/term/GO:0010629
protein kinase activity	Gene Ontology	GO:0004672	1	216	0.262691	0.277205	CCL2	http://amigo.geneontology.org/amigo/term/GO:0004672
basolateral plasma membrane	Gene Ontology	GO:0016323	1	216	0.262691	0.277205	CD44	http://amigo.geneontology.org/amigo/term/GO:0016323
positive regulation of cell migration	Gene Ontology	GO:0030335	1	227	0.274027	0.288767	MMP14	http://amigo.geneontology.org/amigo/term/GO:0030335
nuclear membrane	Gene Ontology	GO:0031965	1	237	0.284183	0.299057	ALOX5AP	http://amigo.geneontology.org/amigo/term/GO:0031965
DNA-binding transcription repressor activity, RNA polymerase II-specific	Gene Ontology	GO:0001227	1	253	0.300143	0.314985	SPI1	http://amigo.geneontology.org/amigo/term/GO:0001227
protein deubiquitination	Gene Ontology	GO:0016579	1	262	0.308967	0.323801	PSMB9	http://amigo.geneontology.org/amigo/term/GO:0016579
actin binding	Gene Ontology	GO:0003779	1	266	0.312853	0.327425	SCIN	http://amigo.geneontology.org/amigo/term/GO:0003779
protein polyubiquitination	Gene Ontology	GO:0000209	1	267	0.313822	0.327989	PSMB9	http://amigo.geneontology.org/amigo/term/GO:0000209
intracellular protein transport	Gene Ontology	GO:0006886	1	273	0.319603	0.333517	CD74	http://amigo.geneontology.org/amigo/term/GO:0006886
endosome	Gene Ontology	GO:0005768	1	293	0.338531	0.351888	CYBA	http://amigo.geneontology.org/amigo/term/GO:0005768
transmembrane transport	Gene Ontology	GO:0055085	1	296	0.341326	0.354311	PSMB9	http://amigo.geneontology.org/amigo/term/GO:0055085
protein heterodimerization activity	Gene Ontology	GO:0046982	1	297	0.342255	0.354793	CYBA	http://amigo.geneontology.org/amigo/term/GO:0046982
protein transport	Gene Ontology	GO:0015031	1	320	0.363267	0.375556	VAMP8	http://amigo.geneontology.org/amigo/term/GO:0015031
GTPase activity	Gene Ontology	GO:0003924	1	320	0.363267	0.375556	GBP2	http://amigo.geneontology.org/amigo/term/GO:0003924
transcription factor binding	Gene Ontology	GO:0008134	1	325	0.367747	0.379673	SPI1	http://amigo.geneontology.org/amigo/term/GO:0008134
enzyme binding	Gene Ontology	GO:0019899	1	353	0.392268	0.404444	HMOX1	http://amigo.geneontology.org/amigo/term/GO:0019899
GTP binding	Gene Ontology	GO:0005525	1	373	0.409209	0.420209	GBP2	http://amigo.geneontology.org/amigo/term/GO:0005525
neuronal cell body	Gene Ontology	GO:0043025	1	376	0.41171	0.42221	CYBA	http://amigo.geneontology.org/amigo/term/GO:0043025
nuclear speck	Gene Ontology	GO:0016607	1	400	0.431346	0.441754	SPP1	http://amigo.geneontology.org/amigo/term/GO:0016607
dendrite	Gene Ontology	GO:0030425	1	420	0.447217	0.457394	CYBA	http://amigo.geneontology.org/amigo/term/GO:0030425
protein phosphorylation	Gene Ontology	GO:0006468	1	451	0.47096	0.481035	CCL2	http://amigo.geneontology.org/amigo/term/GO:0006468
multicellular organism development	Gene Ontology	GO:0007275	1	462	0.479143	0.488738	OLFML3	http://amigo.geneontology.org/amigo/term/GO:0007275
DNA-binding transcription activator activity, RNA polymerase II-specific	Gene Ontology	GO:0001228	1	466	0.482087	0.491086	SPI1	http://amigo.geneontology.org/amigo/term/GO:0001228
centrosome	Gene Ontology	GO:0005813	1	506	0.510647	0.518796	CTSC	http://amigo.geneontology.org/amigo/term/GO:0005813
negative regulation of transcription, DNA-templated	Gene Ontology	GO:0045892	1	536	0.531047	0.538804	SPI1	http://amigo.geneontology.org/amigo/term/GO:0045892
cell differentiation	Gene Ontology	GO:0030154	1	596	0.569373	0.576924	SPI1	http://amigo.geneontology.org/amigo/term/GO:0030154
DNA-binding transcription factor activity	Gene Ontology	GO:0003700	1	607	0.576058	0.582924	SPI1	http://amigo.geneontology.org/amigo/term/GO:0003700
RNA polymerase II cis-regulatory region sequence-specific DNA binding	Gene Ontology	GO:0000978	1	656	0.604619	0.611017	SPI1	http://amigo.geneontology.org/amigo/term/GO:0000978
G protein-coupled receptor activity	Gene Ontology	GO:0004930	1	739	0.648748	0.654747	FPR1	http://amigo.geneontology.org/amigo/term/GO:0004930
regulation of transcription by RNA polymerase II	Gene Ontology	GO:0006357	1	751	0.654714	0.659896	SPI1	http://amigo.geneontology.org/amigo/term/GO:0006357
nucleolus	Gene Ontology	GO:0005730	1	839	0.695527	0.700109	HMOX1	http://amigo.geneontology.org/amigo/term/GO:0005730
DNA-binding transcription factor activity, RNA polymerase II-specific	Gene Ontology	GO:0000981	1	874	0.710409	0.714148	SPI1	http://amigo.geneontology.org/amigo/term/GO:0000981
nuclear chromatin	Gene Ontology	GO:0000790	1	915	0.726935	0.729801	SPI1	http://amigo.geneontology.org/amigo/term/GO:0000790
DNA binding	Gene Ontology	GO:0003677	1	1209	0.821157	0.823312	SERPINA3	http://amigo.geneontology.org/amigo/term/GO:0003677
mitochondrion	Gene Ontology	GO:0005739	1	1258	0.83339	0.834482	HCLS1	http://amigo.geneontology.org/amigo/term/GO:0005739
RNA binding	Gene Ontology	GO:0003723	1	1366	0.857524	0.857524	SPI1	http://amigo.geneontology.org/amigo/term/GO:0003723
--------------------

## Sheet: Fig.1E
Genes with location in extracellular space	Genes with poor prognosis in Lower-grade glioma(0:no 1:yes)	HR(>2)			Genes with poor prognosis in Lower-grade glioma
CCL2	0	1.4			MMP14
MMP14	1	2.7			HLA-H
HLA-H	1	2.2			CD14
CTSC	0	1.9			SERPINA3
C1QC	0	1.6			APOC2
HLA-DRB1	0	1.6			CHI3L2
HMOX1	0	1.5			TNC
C3	0	1.7			S100A11
CD14	0	1.4
SERPINA3	1	2.8
APOC2	1	2.2
CHI3L2	1	2.9
TNC	1	2.2
S100A10	0	1.7
S100A11	1	2.9
TGFBI	0	1.4
CTSS	0	1.7

## Sheet: Fig.1F
gene-ID	log2(foldchange)	p
RP11-40C6.2	9.183	0
SPARC	4.999	4.55e-245
AP003391.1	4.963	1.72e-59
MTND4P12	4.816	4.78e-51
DLL3	4.738	4.83e-150
LINC01088	4.733	1.08e-124
NMB	4.729	1.32e-166
SMOC1	4.491	3.43e-142
PIGY	4.362	1.04e-71
TNC	4.36	6.44e-175
BCAN	4.353	2.89e-216
TMEM100	4.353	2.54e-156
ANGPTL2	4.331	2.22e-226
CD68	4.326	6.86e-177
MTHFD2	4.324	2.22e-194
CPXM1	4.274	3.27e-186
SOX4	4.273	2.73e-208
MDFI	4.251	1.79e-167
CCDC80	4.232	2.2e-210
CD44	4.208	4.3e-123
APOC1	4.184	1.09e-225
TIMP4	4.163	4.64e-190
SOX2OT_exon3	4.053	2.93e-62
NES	4.03	4.57e-219
C1QC	3.998	8.35e-160
TREM2	3.995	7.82e-165
TCF12	3.99	1.41e-219
MASP1	3.958	1.83e-209
CTB-63M22.1	3.928	3.45e-128
SRPX	3.849	2.87e-173
CD24	3.847	2.71e-145
CALCRL	3.844	2.47e-167
VSIG4	3.842	3.88e-131
BCHE	3.841	2.12e-263
KLRC2	3.838	2.08e-77
SOX8	3.825	1.38e-149
C1QA	3.802	1e-156
CCL3	3.796	2.19e-86
SERPINA3	3.778	2.39e-49
OLIG2	3.72	2.97e-175
C5orf38	3.711	4.55e-89
F2R	3.711	1.27e-228
C1QTNF5	3.696	7.07e-240
C1QB	3.693	1.81e-132
BMP2	3.682	2.9e-148
MYC	3.66	8.59e-195
SELL	3.644	9.01e-97
AC004540.4	3.609	1.83e-94
VCAN	3.597	3.69e-206
ETV1	3.585	6.84e-156
NKAIN4	3.573	2.44e-163
LAPTM5	3.57	4.18e-160
RP1-241P17.4	3.563	7.97e-119
RP11-231C18.1	3.562	1.62e-102
LHFPL3	3.555	1.04e-112
BEST3	3.523	3.79e-135
FERMT1	3.488	2.99e-121
HLA-DRA	3.474	2.13e-102
CRYAB	3.457	1.63e-112
SERPINA3	3.45	9.24e-41
MAGED4	3.443	1.83e-241
BTBD17	3.423	1.69e-155
C3	3.421	2.25e-115
FAM84B	3.417	1.18e-193
CHST9	3.407	1.2e-125
LUZP2	3.407	2.99e-125
HNRNPCP2	3.406	0
GPR34	3.394	1.69e-165
UHRF1	3.389	1.3e-205
HES6	3.377	1.07e-168
VANGL2	3.373	2.89e-288
MS4A6A	3.355	1.29e-97
EGFR	3.329	3.61e-125
TMSB4XP8	3.31	9.2e-10
CPVL	3.29	2.92e-161
FOLR2	3.283	2.62e-153
TYROBP	3.253	1.62e-151
RP11-35N6.1	3.244	1.33e-123
CX3CR1	3.234	8.81e-110
P2RY12	3.225	5.47e-114
NTN1	3.222	7.63e-223
VCAM1	3.22	5.67e-93
APOC2	3.216	8.64e-108
GALNT13	3.205	1.6e-119
DPYSL3	3.203	1.55e-255
EEF1A1P6	3.203	1.86e-280
FCGR1A	3.203	3.57e-110
FLJ16779	3.191	1.96e-130
CMTM3	3.188	1.04e-245
CCL4	3.183	1.04e-69
SHD	3.175	4.71e-83
MAML2	3.175	6.16e-218
MEX3A	3.171	2.62e-192
EDNRB	3.158	7.28e-129
DDR1	3.152	8.27e-251
LILRB4	3.151	3.13e-138
RP11-56G10.2	3.139	1.92e-46
PHLDA1	3.138	1.06e-172
EEF1A1P5	3.124	9.83e-193
LPL	3.117	1.96e-105
CRISPLD1	3.114	9.57e-168
ID3	3.1	4.72e-124
CD74	3.095	1.5e-103
C1QL1	3.09	1.35e-104
ITGB2	3.085	1.19e-129
CHI3L2	3.076	9.95e-52
MMP2	3.074	9.03e-180
AIF1	3.06	9.16e-139
AQP1	3.06	2.07e-60
GLIPR2	3.039	2.3e-210
LRIG1	3.039	1.83e-185
SFRP2	3.037	9.28e-44
RNF185-AS1	3.036	4.24e-87
AL162151.3	3.021	1.96e-22
C3AR1	3.017	1.89e-130
USH1C	3.016	2.88e-67
ID4	2.999	9.38e-161
SYTL4	2.998	1.38e-130
ABI3BP	2.996	3.94e-116
RPLP0P6	2.992	1.04e-233
PTPRZ1	2.984	3.75e-195
FCER1G	2.98	2.27e-107
LST1	2.974	4.88e-166
RPS28P7	2.972	1.82e-288
SOX2	2.97	7.38e-219
CSF1R	2.968	1.6e-127
LY86	2.962	6.68e-148
TP53	2.955	1.91e-201
LINC01094	2.954	2.32e-126
TSPAN11	2.947	6.45e-180
CD99	2.935	3.43e-110
OLFML3	2.93	2.04e-162
FAM60A	2.93	4.39e-191
C4B	2.929	4.84e-77
HNMT	2.917	4.28e-217
HLA-DMB	2.91	2.5e-120
ADORA3	2.904	5.99e-131
CD14	2.885	5.43e-96
ATOH8	2.883	2.39e-111
VAX2	2.881	7.2e-164
RGS10	2.881	1.83e-144
TUG1_1	2.877	1.96e-27
EIF4EBP1	2.875	3.03e-202
LINC00836	2.869	1.24e-98
MARCKS	2.863	3.9e-226
PABPC1	2.861	1.99e-231
CXCL16	2.853	2.35e-188
TMEM119	2.846	1.55e-115
SPP1	2.845	6.74e-64
PDGFRA	2.837	4.37e-98
LRRN1	2.827	1.17e-152
UST	2.826	2.53e-188
EEPD1	2.816	2.14e-131
RND2	2.81	3.33e-180
ANTXR1	2.803	1.5e-235
UBE2C	2.802	2.41e-94
RPL7P1	2.8	5.05e-184
SELPLG	2.798	4.93e-141
SNRPGP2	2.792	1.22e-175
AC005943.2	2.787	1.77e-50
RP11-452N17.1	2.784	1.24e-150
APOE	2.777	1.34e-141
CSRP2	2.775	3.98e-114
SOX6	2.773	1.68e-169
LDLRAD3	2.767	3.92e-220
RP5-1056H1.2	2.766	6.13e-100
PRRX1	2.761	4.89e-186
SULF2	2.755	6.28e-155
UCP2	2.746	5.22e-127
ABCA1	2.736	1.64e-179
RGS1	2.735	7.66e-48
SERINC5	2.732	7.84e-185
STON1	2.73	1.08e-150
RNASE6	2.726	3.13e-139
S100A10	2.726	5.33e-87
IFI30	2.726	2.92e-80
EIF5AP4	2.725	5.21e-270
C4A	2.717	1.09e-73
HLA-DPA1	2.717	5.36e-85
CYBB	2.711	1.61e-115
RP11-641D5.1	2.707	4.99e-231
MS4A7	2.701	4.13e-125
ASIC4	2.698	1.5e-76
CD38	2.694	2.68e-114
LINC00689	2.694	7.01e-65
LGALS9	2.693	1.03e-131
SLC1A5	2.685	1.82e-129
RP11-277P12.6	2.684	7.44e-93
PCDHB9	2.679	3.78e-162
HEY1	2.677	8.15e-193
CTSS	2.676	6.93e-113
CDK4	2.674	2.1e-182
GFAP	2.668	1.47e-76
LINC00511	2.668	2.78e-199
FAM181B	2.667	8.9e-189
LINC00237	2.663	5.98e-133
CD37	2.662	2.57e-112
TIMP3	2.66	5.65e-166
RPLP0	2.654	3.61e-207
ALOX5AP	2.652	1.42e-77
CCL2	2.652	1.49e-45
MMP14	2.65	1.04e-111
HCLS1	2.646	2.91e-112
CHD7	2.645	1.92e-151
SIGLEC8	2.638	8.45e-129
TSPAN6	2.637	2.29e-230
LFNG	2.634	2.85e-119
DLL1	2.609	4.93e-117
IFI16	2.605	1.99e-136
HMOX1	2.604	2.95e-110
RP11-401P9.4	2.603	7.77e-147
EMP1	2.601	7.97e-67
FIBIN	2.595	1.38e-91
H3F3AP4	2.585	3.78e-152
SOX11	2.584	5.39e-143
CSF2RA	2.583	9.21e-132
CTGF	2.577	4.51e-111
TMEM255A	2.57	3.94e-152
HLA-DRB5	2.569	5.81e-45
ANOS1	2.566	5.95e-138
CD82	2.566	5.44e-188
TJP2	2.565	6.34e-118
NFIA-AS2	2.565	1.04e-116
PGF	2.564	1.05e-82
PLD4	2.56	2.56e-107
PTTG1IP	2.559	1.36e-201
TOP2A	2.554	2.03e-88
SNCAIP	2.548	1.14e-146
IRX1	2.547	4.25e-78
TBXAS1	2.543	4.06e-148
NUDT4P1	2.54	4.41e-90
NUDT4P2	2.54	4.41e-90
LSM8	2.537	3.62e-278
LIMA1	2.536	3.32e-166
RFTN2	2.536	1.53e-166
NOTCH1	2.522	1.31e-179
AC005255.3	2.521	5.1e-152
SPI1	2.517	1.36e-111
HAPLN1	2.517	1.17e-76
TSPAN12	2.515	1.26e-137
FADS2	2.513	7.12e-171
ADCYAP1R1	2.506	2.04e-110
SCIN	2.505	5.71e-71
H3F3B	2.501	1.73e-209
FCGR3A	2.498	5.1e-68
GPC2	2.496	9.11e-158
AC007620.3	2.493	1.09e-113
TCEA1P2	2.493	5.35e-144
CACNG4	2.492	1.91e-109
GADD45G	2.491	7.84e-94
DNER	2.49	5.67e-193
SNORA70	2.485	1.54e-06
TMSB15A	2.484	1.16e-96
NUPR1	2.483	1.05e-98
OSBPL11	2.477	1.63e-151
TP53TG1_2	2.472	1.11e-21
PPAPDC1A	2.471	3e-125
MATN2	2.466	3.43e-121
RP11-552D4.1	2.462	2.9e-80
PDLIM5	2.461	1.38e-161
HLA-H	2.461	1.64e-119
LIX1	2.459	7.54e-79
MCM5	2.451	9.59e-211
MAR3	2.45	3.69e-164
C2orf88	2.449	3.66e-133
RNU4-1	2.449	2.01e-20
RP4-781K5.2	2.438	4.49e-169
OLIG1	2.436	3.55e-92
HLA-DQA1	2.435	2.69e-57
CASK	2.433	6.98e-217
RASSF2	2.428	2.81e-120
GINS3	2.423	3.62e-171
ABHD4	2.42	3.97e-211
PYCR1	2.42	1.57e-191
NEU4	2.42	6.44e-84
ARHGEF6	2.416	1.04e-180
MT1X	2.41	4.08e-78
YBX1	2.408	3.93e-194
MS4A4A	2.408	4.72e-94
SLC6A9	2.407	4.37e-107
APOC4-APOC2	2.403	6.41e-81
KCNN3	2.401	1.68e-113
AC009065.4	2.395	9.81e-195
MYCL	2.395	3.02e-139
PCDH15	2.394	3.77e-60
LGALS3BP	2.391	1.44e-166
VIPR2	2.38	1.68e-58
ARHGAP31	2.378	2.47e-181
ADGRG1	2.376	5.83e-172
DYNLT1	2.372	4.15e-208
ENAH	2.37	2.97e-143
PCED1B-AS1	2.368	1.6e-110
SLC8A1-AS1	2.367	2.15e-137
VAMP8	2.364	1.08e-136
CLIC4	2.362	5.78e-136
MAPRE1	2.361	2e-252
FCGR2A	2.36	5.29e-76
CDKN2A	2.359	1.98e-78
SPON1	2.358	7.62e-91
NAPSB	2.357	5.84e-55
RPL41P2	2.357	1.69e-147
DBI	2.354	3.25e-180
B2M	2.353	5.11e-146
HLA-DPB1	2.347	4e-76
SMAD1	2.344	5.74e-157
HIF1A	2.34	3.78e-165
APBB1IP	2.339	3.39e-100
RP11-553L6.5	2.337	2.05e-190
ZEB1	2.333	6.57e-157
UGT8	2.333	1.95e-75
CTSO	2.328	6.24e-180
CYBA	2.328	4.22e-106
EEF1A1	2.328	9.78e-190
TXNIP	2.328	3.31e-125
SRP9P1	2.317	1.15e-48
CSF1	2.314	9.96e-124
PLIN3	2.313	1.2e-140
CD9	2.301	2.62e-135
PMP2	2.301	8.1e-124
SULT1C4	2.301	3.27e-104
FCGR1B	2.3	1.94e-88
SHMT2	2.296	2.13e-186
RPL13AP5	2.294	5.44e-167
SIGLEC10	2.289	5.57e-109
RP11-173P15.5	2.287	1.61e-73
RP11-834C11.4	2.284	1.36e-111
ASCL1	2.283	1.67e-125
PPP1R18	2.283	1.3e-174
GGTA1P	2.28	1.98e-98
PRDX4	2.278	1.48e-237
TBX2-AS1	2.275	6.59e-100
LAIR1	2.274	5.55e-83
RP11-158M2.3	2.271	1.38e-113
HLA-DMA	2.27	4.15e-95
CPNE2	2.268	6.55e-194
PDIA4	2.268	5.55e-171
HMX1	2.265	1.32e-93
SLC12A4	2.264	2.07e-206
DLEU1_1	2.263	1.66e-42
HLA-DRB1	2.259	4.8e-63
GNB4	2.258	2.42e-178
TYMS	2.258	1.05e-82
RP11-474G23.2	2.257	1.1e-38
PLTP	2.254	4.18e-133
CH507-254M2.2	2.253	4.47e-101
SLC15A3	2.252	7.38e-118
TCF7L1	2.249	2.35e-182
CTSC	2.248	8.6e-101
FTH1P7	2.248	2.5e-200
CHST14	2.247	1.47e-234
NUSAP1	2.244	2.32e-87
A2M	2.243	1.09e-148
LIX1L	2.241	9.87e-253
TMX1	2.24	9.52e-214
DCX	2.237	3.44e-83
CDC42EP1	2.232	1.09e-100
PSTPIP1	2.231	4.94e-105
UBE2SP2	2.23	3.95e-176
SEMA5A	2.227	1.28e-115
SNRPEP2	2.226	3.15e-153
LCP1	2.224	4.21e-99
CCL4L2	2.223	7.34e-44
TSKU	2.223	6.68e-188
IL18	2.222	3.81e-96
CMTM5	2.22	2.32e-84
NLGN1	2.218	1.69e-152
HIP1	2.217	1.99e-142
GRID2	2.214	3.28e-127
RPL17-C18orf32	2.214	1.53e-137
SALL1	2.213	1.47e-136
EEF1G	2.211	5.23e-189
FGF11	2.211	3.39e-140
BTG1	2.21	4.31e-195
TGFBR1	2.21	7.43e-177
LMNB1	2.21	2.01e-120
GAL3ST4	2.209	1.35e-159
TMEM106B	2.207	5.56e-161
PRCP	2.207	6.4e-193
RPL39P3	2.207	4.02e-92
SEC11A	2.206	1.11e-248
AC015936.3	2.203	1.11e-45
POLR2F	2.203	1.31e-155
FPR1	2.203	2.06e-55
GALNT15	2.201	5.27e-88
JADE3	2.2	7.47e-167
NUDT1	2.2	4.84e-226
WLS	2.199	9.22e-138
CH507-154B10.2	2.198	1.4e-136
ABI3	2.195	7.45e-108
GYPC	2.195	6.79e-114
RAB13	2.195	1.34e-144
FAM222A	2.194	4.09e-106
SLC16A9	2.194	4.86e-138
HLA-A	2.194	4.7e-132
C1orf61	2.193	2.29e-113
HCK	2.192	4.4e-105
HIST1H4J	2.192	8.3e-92
RP11-289I10.2	2.191	1.36e-139
EFS	2.19	1.34e-130
TNFAIP8L2	2.19	5.84e-131
MEGF11	2.188	2.3e-86
KLHL25	2.182	5.8e-155
PSMB9	2.182	3.24e-116
SOX2-OT	2.179	1.68e-131
LAT2	2.177	2.64e-92
AC053503.11	2.174	3.29e-77
CD86	2.172	1.78e-112
THBS2	2.172	1.54e-115
RPN2	2.17	1.83e-236
APLNR	2.168	3.38e-45
ZFP36L2	2.167	1.85e-144
RP11-464D20.2	2.167	4.62e-211
ZNF300	2.165	2.94e-136
RP11-667K14.4	2.165	3.69e-26
ACKR3	2.162	1.58e-121
ARHGDIB	2.162	1.01e-138
RIN2	2.159	5.49e-190
TNR	2.155	9.36e-63
HK2	2.155	2.45e-104
LCAT	2.155	1.87e-134
POU3F4	2.154	1.99e-84
FAM69C	2.153	1.59e-99
GNB2L1	2.151	5.64e-189
RP5-1177M21.1	2.151	2.44e-72
RCOR2	2.15	2.41e-71
LIFR	2.148	3.56e-137
ATP6V0E1	2.146	2.8e-230
MAN2B1	2.146	5.43e-172
CPNE3	2.145	2.41e-208
LYPD1	2.145	6.73e-98
WIPF1	2.143	6.02e-152
QKI	2.141	4.55e-169
RPL41	2.141	6.76e-219
CUEDC1	2.138	2.41e-214
TGFBI	2.137	3.97e-62
SLC7A7	2.137	9.82e-123
CXCR4	2.135	3.19e-98
GPR17	2.135	3.89e-51
C21orf62	2.134	4.23e-75
NCKAP1L	2.13	1.41e-105
LPAR5	2.128	8.88e-108
BTG2	2.126	1.01e-130
ZHX2	2.126	1.48e-182
RP2	2.125	8.57e-202
VEZF1	2.125	1.61e-198
PHKG1	2.125	1.29e-91
KIAA1211	2.123	1.8e-120
KCTD11	2.123	2e-252
CORO1C	2.12	1.53e-176
GOLIM4	2.117	3.75e-151
PATZ1	2.113	4.84e-242
FCGRT	2.113	7.63e-156
IDH1	2.113	1.23e-185
TNFRSF19	2.111	5.57e-111
RP5-940J5.9	2.111	1.83e-22
MSR1	2.11	1.02e-72
IGFBP5	2.109	3.12e-83
SMAD9	2.109	1.73e-127
GBX2	2.108	1.92e-92
RP11-51O6.1	2.108	3.88e-191
RP11-229P13.23	2.108	1.18e-68
FCHSD2	2.107	2.02e-154
SAMD11	2.106	8.92e-81
BZW1P2	2.104	6.6e-97
PLVAP	2.103	1.57e-116
TGFB1	2.101	1.45e-114
NFIB	2.101	4.47e-189
TMEM206	2.099	9.56e-159
RTKN	2.098	5.1e-119
JAM2	2.098	3.08e-191
LRP5	2.097	3.23e-202
WSCD1	2.097	6.91e-129
MPZL1	2.096	1.99e-175
RP11-259N19.1	2.096	1.36e-166
HAVCR2	2.095	2.05e-96
HEY2	2.094	5.46e-122
FRMPD3	2.091	3.52e-147
GBP2	2.087	8.76e-46
FAM110B	2.087	4.35e-109
PYCARD	2.084	3.03e-110
RPS15A	2.084	4.53e-179
PPIB	2.081	9.47e-217
SCAMP2	2.08	6.04e-240
S100A11	2.08	1.31e-62
SPCS2P4	2.076	5.17e-204
TRIM47	2.075	4.44e-103
TMCO1	2.074	1.36e-234
TOX3	2.073	1.08e-89
SLC2A5	2.071	2.11e-69
OLR1	2.071	2.38e-54
IRF8	2.069	2.33e-106
GRHL3	2.067	1.74e-105
ELF1	2.066	6.41e-157
BTN3A2	2.063	1.89e-110
CDKN2B	2.062	3.62e-83
PTAFR	2.062	6.46e-109
TEAD1	2.062	1.44e-149
CTC-564N23.2	2.061	2.83e-163
LUC7L2	2.061	1.93e-74
DCAF12	2.06	5.43e-209
RPS3	2.06	4.2e-164
EBI3	2.058	2.03e-115
SYK	2.055	1.43e-115
RNASEH2A	2.054	3.45e-186
PSMB8	2.054	8.37e-124
TCF3	2.052	1.86e-194
CCL3L3	2.051	1.35e-39
PRKX	2.051	4.74e-131
HNRNPUL2-BSCL2	2.051	8.72e-66
MSI1	2.05	5.54e-188
BBOX1	2.048	1.24e-79
CCND1	2.048	1.19e-97
DERA	2.048	1.91e-227
STAG2	2.046	4.67e-199
RPE65	2.045	1.88e-81
FAM64A	2.045	5.11e-76
IRX2	2.043	4.79e-74
FCGBP	2.043	5.77e-58
SEMA6A	2.042	7.87e-130
ZNF22	2.041	1.17e-212
E2F5	2.04	9.05e-192
SASH3	2.04	4.56e-99
CKLF	2.039	5.34e-225
MARCKSL1	2.039	8.94e-139
DNASE2	2.037	1.89e-225
SEP2	2.035	2.55e-189
KLHL13	2.034	2.59e-173
ITGB8	2.033	4.48e-113
SORD	2.033	7.64e-153
GALNT10	2.033	1.81e-161
FYB	2.032	1.83e-98
KCTD5	2.032	8.94e-250
TMEM45A	2.031	2.03e-141
IFIT2	2.03	1.04e-118
SAMSN1	2.03	7.93e-94
TNFRSF21	2.029	4.45e-123
RARRES3	2.027	3.12e-70
RSU1	2.026	1.63e-185
ATF7IP	2.023	2.91e-168
SLC39A6	2.023	1.53e-167
RPL7P9	2.02	5.11e-144
SLA	2.02	1.14e-88
MAFB	2.02	4.58e-120
NID1	2.019	2.04e-104
HSD17B10	2.017	2.59e-235
BCL2L2-PABPN1	2.015	1.26e-46
CMKLR1	2.015	4.25e-131
MAGT1	2.015	9.65e-179
SLC40A1	2.015	2.92e-138
IL17RD	2.015	7.24e-176
RPS13	2.012	1.62e-173
GPSM3	2.012	2.07e-108
CD4	2.011	1.96e-121
MICALL1	2.011	5.13e-171
P2RY13	2.011	6.53e-109
CCDC167	2.008	1.49e-185
SOCS6	2.008	1.42e-150
C1orf226	2.003	2.8e-131
SLC4A4	2.003	6.04e-79
RPL27A	2.003	2.63e-179
RP11-452F19.3	2.003	2.66e-161
HPGDS	2.002	3.06e-112
RASL12	2.001	8.88e-70
HCST	2	4.34e-78

## Sheet: Fig.2A
ID	StromalScore	ImmuneScore	ESTIMATEScore	TumorPurity	TNC
CGGA_107	-856.783	-234.332	-1091.11	0.902686	328.11
CGGA_1575	-658.608	793.426	134.818	0.811094	242.1
CGGA_135	508.221	1460.4	1968.63	0.626331	232.45
CGGA_1459	-1236.06	-312.666	-1548.72	0.929533	228
CGGA_1669	-1363.76	-593.793	-1957.55	0.949975	216.07
CGGA_362	-563.148	1027.16	464.014	0.781893	206.27
CGGA_1434	-458.846	778.323	319.477	0.794943	186.28
CGGA_2006	-247.432	728.765	481.333	0.780306	183.75
CGGA_P157	-1057.7	-208.132	-1265.84	0.913424	183.52
CGGA_P388	-325.961	602.009	276.047	0.798794	171.93
CGGA_1069	571.79	1842.94	2414.73	0.573978	171.41
CGGA_P594	-880.385	311.926	-568.46	0.867051	164.83
CGGA_1148	-812.645	458.802	-353.843	0.850928	130.62
CGGA_881	-983.685	-134.797	-1118.48	0.904408	123.58
CGGA_P5	-435.494	597.618	162.125	0.808743	121.02
CGGA_P319	-1263.61	-533.722	-1797.33	0.942367	115.43
CGGA_852	-855.031	182.144	-672.887	0.874586	109.82
CGGA_1716	-958.84	307.672	-651.168	0.873036	108.55
CGGA_406	-2204.05	-1540.67	-3744.72	0.998471	102.39
CGGA_1862	-1682.84	-934.106	-2616.95	0.975712	99.1
CGGA_1183	-1365.77	-296.034	-1661.81	0.935525	91.27
CGGA_1334	-1064.06	89.8941	-974.168	0.895167	89.82
CGGA_P132	-1296.76	-396.03	-1692.79	0.937122	88.54
CGGA_703	797.433	1344.74	2142.17	0.606271	88.33
CGGA_108	-514.182	603.113	88.9314	0.815015	88.19
CGGA_1606	-1272.18	-589.961	-1862.14	0.945508	87.39
CGGA_P421	-1183.43	-332.998	-1516.43	0.927774	86.81
CGGA_1685	-1601.67	-838.235	-2439.91	0.96969	86
CGGA_P30	-547.815	-515.124	-1062.94	0.900899	78.87
CGGA_P11	-1592.97	-258.192	-1851.16	0.944982	78.36
CGGA_1487	-1503.4	-878.154	-2381.55	0.967562	78.14
CGGA_2121	250.417	922.058	1172.47	0.712955	76.62
CGGA_P155	-1406.19	-803.56	-2209.75	0.960883	75.6
CGGA_457	-2316.76	-1587.13	-3903.9	0.99949	73.6
CGGA_1688	-1400.26	-637.093	-2037.36	0.953568	72.07
CGGA_1223	-1585.79	-529.9	-2115.69	0.956968	71.38
CGGA_P328	-468.706	486.976	18.2708	0.820981	70.03
CGGA_1377	-1451.8	-421.681	-1873.48	0.946048	69.14
CGGA_861	-585.482	222.647	-362.835	0.85162	67.54
CGGA_1321	-1690.02	-616.144	-2306.16	0.964707	64.14
CGGA_1226	-1027.5	-263.58	-1291.08	0.914926	62.52
CGGA_1435	-1280.77	82.3267	-1198.45	0.909353	62.01
CGGA_P338	-264.814	27.0046	-237.809	0.841858	61.3
CGGA_1523	-1139.43	-162.782	-1302.22	0.915585	60.12
CGGA_1157	-1280.47	-577.372	-1857.84	0.945302	58.19
CGGA_521	-914.969	443.075	-471.894	0.859902	54.9
CGGA_P185	-1118.7	-466.805	-1585.5	0.93151	53.85
CGGA_890	-1684.05	-897.229	-2581.28	0.974551	53.8
CGGA_1720	-1555.47	-1144.47	-2699.94	0.978308	53.05
CGGA_1619	-1302.63	-360.876	-1663.51	0.935614	52.72
CGGA_1510	-1797.83	-795.228	-2593.06	0.974938	51.18
CGGA_1565	-808.492	349.742	-458.75	0.858916	50.87
CGGA_P177	-1153.92	-95.4335	-1249.35	0.912436	50.16
CGGA_810	-562.59	1889.26	1326.67	0.696903	48.64
CGGA_1623	-809.4	-111.239	-920.638	0.891637	47.84
CGGA_1158	-1907.31	-808.26	-2715.57	0.978781	47.79
CGGA_1536	-891.196	459.532	-431.664	0.856873	46.96
CGGA_1443	4.40832	1850.08	1854.49	0.639303	46.64
CGGA_1670	-829.824	14.1455	-815.679	0.884556	45.74
CGGA_P623	-379.395	1553.42	1174.02	0.712796	45.25
CGGA_1032	-27.2234	1304.74	1277.52	0.702058	44.83
CGGA_1235	-943.635	186.311	-757.325	0.880528	44.61
CGGA_1533	-538.842	698.673	159.83	0.808941	43.6
CGGA_1607	-777.607	375.284	-402.323	0.854644	42.82
CGGA_1211	-1396.22	-644.622	-2040.84	0.953722	42.48
CGGA_P173	-768.209	397.405	-370.804	0.852233	42.27
CGGA_1097	-1374.22	-383.191	-1757.41	0.940391	41.98
CGGA_P18	-1251.79	-403.136	-1654.93	0.935168	39.69
CGGA_P159	-819.441	-138.591	-958.032	0.894109	39.6
CGGA_705	-1019.71	-2.07249	-1021.78	0.89826	39
CGGA_P364	-922.352	829.638	-92.7143	0.830173	38.82
CGGA_1195	-1412.34	-651.285	-2063.63	0.954722	38.82
CGGA_P346	-1003.98	360.677	-643.306	0.872472	38.81
CGGA_1108	-818.428	848.96	30.5313	0.819952	38.03
CGGA_1587	-707.896	626.727	-81.1684	0.829227	36.96
CGGA_1580	-1227.37	-3.66695	-1231.04	0.911333	36.84
CGGA_1738	-1187.27	-248.972	-1436.24	0.923318	36.78
CGGA_P147	-412.264	559.263	146.999	0.810046	36.54
CGGA_1192	-1096.86	594.734	-502.123	0.862159	36.14
CGGA_2046	-624.85	617.219	-7.63111	0.823146	36.06
CGGA_1232	-1151.23	272.109	-879.124	0.888862	35.99
CGGA_290	-1198.36	-756.555	-1954.92	0.949854	35.87
CGGA_1614	-1129.34	254.972	-874.37	0.888542	35.12
CGGA_1318	-815.984	836.285	20.3001	0.820811	35.03
CGGA_1401	-1511.39	-507.707	-2019.1	0.952758	34.94
CGGA_P115	-622.039	124.036	-498.004	0.861852	34.77
CGGA_P122	-1405.6	-628.235	-2033.83	0.953412	34.22
CGGA_1131	-1885.79	-895.97	-2781.76	0.980725	34.02
CGGA_103	-1854.29	-971.439	-2825.73	0.981966	33.82
CGGA_265	-941.305	7.86388	-933.441	0.892486	33.43
CGGA_P142	-941.442	-168.274	-1109.72	0.903858	33.14
CGGA_P510	657.615	1457.45	2115.06	0.609431	33.1
CGGA_P19	-1201.18	-304.874	-1506.05	0.927205	32.76
CGGA_1725	-1540.94	-610.228	-2151.16	0.958466	32.65
CGGA_1066	-1122.09	154.411	-967.68	0.894742	32.2
CGGA_1514	-628.56	-291.3	-919.859	0.891585	31.97
CGGA_1671	-1716.59	-205.729	-1922.32	0.948347	31.87
CGGA_1675	-977.085	806.817	-170.268	0.836466	31.85
CGGA_P461	-784.134	-3.50312	-787.637	0.882629	31.8
CGGA_1055	-1420.11	-170.398	-1590.51	0.931777	31.57
CGGA_P20	-1617.76	-796.998	-2414.76	0.968781	31.24
CGGA_J50	-1629.61	-308.529	-1938.14	0.949081	31.15
CGGA_1185	-1117.76	-126.249	-1244.01	0.912115	30.99
CGGA_780	-1253.5	-531.176	-1784.67	0.941744	30.96
CGGA_1169	-1380.24	-34.6616	-1414.9	0.922111	30.89
CGGA_106	-132.409	1383.79	1251.38	0.704785	30.72
CGGA_P137	-1514.62	-565.375	-2079.99	0.955435	30.57
CGGA_P183	-2134.82	-1706.42	-3841.24	0.999154	30.4
CGGA_1621	-1408.89	-358.262	-1767.15	0.940876	30.33
CGGA_1554	-1324.18	-365.343	-1689.52	0.936955	30.23
CGGA_P146	-1499.96	-646.353	-2146.32	0.958263	30.07
CGGA_279	-1302.04	-97.182	-1399.23	0.921218	29.81
CGGA_1591	-1332.16	-872.373	-2204.53	0.960671	29.59
CGGA_1057	-106.934	1527.99	1421.05	0.6869	29.31
CGGA_1516	-1848.09	-771.913	-2620	0.97581	28.5
CGGA_1205	-439.408	441.723	2.31525	0.822316	28.44
CGGA_1065	-2085.69	-1297.77	-3383.45	0.994137	28.15
CGGA_1181	-1122.98	145.203	-977.772	0.895403	28.01
CGGA_P156	-1676.56	-798.232	-2474.79	0.970929	27.98
CGGA_730	-1036.43	-147.976	-1184.41	0.908494	27.54
CGGA_P150	-1269.32	-94.0854	-1363.4	0.919159	27.27
CGGA_P270	-1367.44	-281.718	-1649.16	0.934868	27.17
CGGA_1273	-1809.69	-1079.17	-2888.86	0.983676	26.5
CGGA_1760	-558.57	728.677	170.107	0.808053	26.4
CGGA_1427	-1271.52	-123.572	-1395.09	0.920981	26.32
CGGA_1850	-1407.59	-58.4264	-1466.02	0.924988	26.18
CGGA_P144	-970.08	-320.45	-1290.53	0.914893	26.12
CGGA_P633	-768.569	-242.86	-1011.43	0.897591	26.12
CGGA_903	-1182.27	-1.06327	-1183.34	0.908428	26.05
CGGA_1627	-1313.14	22.5983	-1290.55	0.914894	25.63
CGGA_707	-1493.8	-1058.47	-2552.27	0.973588	25.01
CGGA_P358	-479.431	975.703	496.273	0.778933	24.92
CGGA_1101	-1571.81	-1185.57	-2757.38	0.98002	24.83
CGGA_1739	-1136.89	-32.0205	-1168.91	0.907541	24.74
CGGA_P337	-85.5974	615.043	529.446	0.77587	24.71
CGGA_2002	-1311.05	-483.875	-1794.92	0.942249	24.69
CGGA_1875	-573.863	1072.31	498.445	0.778733	24.67
CGGA_1111	-717.489	488.452	-229.036	0.841162	24.5
CGGA_867	-725.172	451.612	-273.56	0.844679	24.5
CGGA_42	-1585.87	-249.966	-1835.83	0.944243	24.46
CGGA_320	-1421.74	-520.037	-1941.78	0.949249	24.44
CGGA_P17	-1437.33	-380.984	-1818.31	0.943393	24.25
CGGA_1058	-779.373	218.248	-561.125	0.866514	24.23
CGGA_P93	-1137.42	242.266	-895.151	0.889937	24.18
CGGA_P84	-1467.05	-401.538	-1868.59	0.945815	24.08
CGGA_1147	-1907.73	-941.924	-2849.66	0.982624	24.06
CGGA_1361	-1478.1	-708.237	-2186.34	0.959926	24.05
CGGA_1295	-680.766	1176.38	495.613	0.778993	23.95
CGGA_1531	-1163.67	204.897	-958.768	0.894157	23.91
CGGA_1715	-1013.02	-99.4636	-1112.48	0.904031	23.46
CGGA_1269	-1624.67	-545.753	-2170.42	0.959269	23.34
CGGA_D50	-1239.5	-706.233	-1945.74	0.949432	23.05
CGGA_1471	-1026.41	497.481	-528.928	0.864145	22.48
CGGA_1178	-1881.37	-962.172	-2843.55	0.982457	22.29
CGGA_P131	-1626.65	-719.838	-2346.49	0.966249	22.15
CGGA_P174	-1236.19	-524.874	-1761.06	0.940573	22.13
CGGA_1390	-1201.52	-374.599	-1576.12	0.931008	21.68
CGGA_1212	-1533.29	-605.279	-2138.57	0.957937	21.55
CGGA_1404	-1434.39	-403.076	-1837.47	0.944322	21.48
CGGA_1689	-1413.65	-72.9444	-1486.59	0.926131	21.04
CGGA_P422	-1413	-622.743	-2035.74	0.953497	20.94
CGGA_1526	-1365.38	-225.342	-1590.72	0.931788	20.83
CGGA_1673	-1914.84	-1294.08	-3208.91	0.991041	20.63
CGGA_1645	-1695.3	-337.159	-2032.46	0.953352	20.62
CGGA_P114	-1851.6	-1077.83	-2929.43	0.98473	20.42
CGGA_1239	-1781.41	-655.339	-2436.75	0.969577	20.25
CGGA_1003	-1953.17	-1200.79	-3153.96	0.989932	20.14
CGGA_P107	-1190.38	-449.786	-1640.17	0.934398	20.09
CGGA_P311	-651.206	1115.14	463.939	0.7819	20.01
CGGA_1544	-1892.25	-1010.34	-2902.58	0.984036	19.93
CGGA_1359	-933.09	136.169	-796.922	0.883268	19.79
CGGA_P439	-646.808	275.739	-371.069	0.852253	19.73
CGGA_1156	-902.056	262.86	-639.195	0.872177	19.68
CGGA_1238	-788.682	414.374	-374.308	0.852502	19.25
CGGA_1667	-1400.71	-507.515	-1908.22	0.947688	19.23
CGGA_1906	-864.539	809.248	-55.2906	0.827098	18.84
CGGA_901	-1441.02	-191.801	-1632.83	0.934014	18.76
CGGA_194	-1661.8	-764.081	-2425.88	0.969185	18.7
CGGA_P111	-1449.91	-493.544	-1943.45	0.949326	18.65
CGGA_1791	-620.826	106.761	-514.066	0.863045	18.62
CGGA_1854	-1235.37	160.373	-1075	0.901666	18.51
CGGA_1608	-945.356	1304.38	359.028	0.791407	18.29
CGGA_1048	-1175.88	-137.185	-1313.07	0.916224	18.06
CGGA_P266	-1219.87	-624.424	-1844.29	0.944651	17.72
CGGA_1264	-1443.27	-371.371	-1814.64	0.943214	17.47
CGGA_P501	-760.506	176.072	-584.434	0.868217	17.32
CGGA_1502	-806.539	382.119	-424.42	0.856324	17.13
CGGA_P176	-1761.06	-1391.15	-3152.21	0.989895	16.95
CGGA_1488	-1454.48	-532.252	-1986.74	0.951304	16.91
CGGA_1680	-840.482	1243.92	403.434	0.787406	16.76
CGGA_1696	-107.636	717.648	610.012	0.768355	16.62
CGGA_P163	-965.019	833.719	-131.301	0.833318	16.56
CGGA_1508	-840.909	574.744	-266.165	0.844097	16.56
CGGA_474	-1347.12	-1115.54	-2462.66	0.970501	16.04
CGGA_P326	-1156.89	-233.66	-1390.55	0.920721	15.98
CGGA_P27	-1771.73	-1026.06	-2797.8	0.981182	15.86
CGGA_P505	-1310.95	-212.095	-1523.04	0.928136	15.77
CGGA_1562	-1763.99	-928.139	-2692.12	0.97807	15.7
CGGA_503	-1287.85	-708.191	-1996.04	0.951724	15.68
CGGA_1154	-1110.35	275.737	-834.611	0.885849	15.41
CGGA_P104	-1053.08	264.987	-788.093	0.88266	15.38
CGGA_1440	-1605.73	-504.056	-2109.79	0.956716	15.37
CGGA_1126	-1405.51	-146.614	-1552.12	0.929717	15.17
CGGA_P108	-1281.93	-522.548	-1804.48	0.942718	15.11
CGGA_1350	-1541.05	-903.982	-2445.03	0.969874	14.75
CGGA_1592	-1614.38	-894.239	-2508.62	0.972105	14.71
CGGA_1152	-51.7828	1157.65	1105.86	0.719777	14.45
CGGA_P31	-232.972	332.942	99.9694	0.814075	14.44
CGGA_157	-1341.26	275.156	-1066.1	0.901101	14.41
CGGA_1463	-1667.15	-1029.64	-2696.79	0.978212	13.98
CGGA_1121	-1603.83	-387.73	-1991.56	0.951522	13.96
CGGA_1902	-1480.69	-576.632	-2057.32	0.954447	13.85
CGGA_663	-1626.11	-1229.27	-2855.38	0.982779	13.79
CGGA_P13	-1956.53	-1680.59	-3637.13	0.997474	13.76
CGGA_1398	-1358.38	-435.579	-1793.96	0.942202	13.74
CGGA_492	-354.066	962.306	608.24	0.768521	13.68
CGGA_1524	-1548.11	-611.862	-2159.97	0.958834	13.62
CGGA_288	-627.135	570.246	-56.8894	0.82723	13.54
CGGA_P145	-1053.74	-297.712	-1351.45	0.918467	13.48
CGGA_1703	-978.144	198.128	-780.016	0.882102	13.36
CGGA_P508	-1530.26	-758.185	-2288.44	0.964018	13.33
CGGA_1477	-1192.99	254.654	-938.338	0.89281	13.3
CGGA_P23	-966.86	421.842	-545.017	0.865331	13.23
CGGA_1880	-1664.68	-598.241	-2262.92	0.963016	12.77
CGGA_P103	-1783.09	-1442.48	-3225.58	0.991365	12.74
CGGA_1014	-1171.99	-356.462	-1528.45	0.928431	12.66
CGGA_1417	-1592.52	-882.107	-2474.63	0.970923	12.52
CGGA_1718	-1507.86	-112.164	-1620.02	0.933341	12.39
CGGA_634	-1603.71	-1317.68	-2921.39	0.984524	12.17
CGGA_621	-1599.26	-590.135	-2189.4	0.960052	12.06
CGGA_1527	-1290.51	-101.438	-1391.95	0.920802	12.03
CGGA_P483	-875.017	200.398	-674.619	0.874709	11.75
CGGA_1473	-426.046	338.165	-87.8816	0.829778	11.62
CGGA_1339	-1675.55	-960.743	-2636.29	0.97633	11.45
CGGA_809	-1512.8	63.5484	-1449.26	0.92405	11.43
CGGA_P286	-1873.85	-1002.11	-2875.96	0.983333	11.31
CGGA_1700	-775.366	437.934	-337.432	0.84966	10.93
CGGA_P615	-1488.3	-958.505	-2446.8	0.969937	10.84
CGGA_1809	-1338.82	-361.583	-1700.4	0.937511	10.68
CGGA_1618	-1613.55	-484.168	-2097.72	0.956199	10.6
CGGA_507	-1406.22	-976.084	-2382.3	0.967589	10.53
CGGA_799	-1839.82	-1040.15	-2879.97	0.98344	10.49
CGGA_D28	-1982.52	-936.809	-2919.33	0.984471	10.41
CGGA_P392	-1272.72	-756.338	-2029.06	0.953201	10.29
CGGA_652	-1450.03	-386.975	-1837.01	0.9443	10.13
CGGA_1305	-1266.24	237.18	-1029.06	0.898729	9.98
CGGA_P298	-1658.22	-308.534	-1966.75	0.950396	9.95
CGGA_P265	-1007.57	248.24	-759.328	0.880668	9.92
CGGA_1660	-1791.38	-643.899	-2435.28	0.969524	9.84
CGGA_1012	-427.599	180.953	-246.646	0.842557	9.75
CGGA_1311	-1683.1	-1028.61	-2711.71	0.978664	9.74
CGGA_1704	-1162.53	-13.0684	-1175.6	0.907953	9.59
CGGA_825	-1445.13	-111.16	-1556.29	0.929942	9.38
CGGA_1431	-1268.32	38.7419	-1229.58	0.911245	9.37
CGGA_1362	-1200.75	280.915	-919.838	0.891584	9.34
CGGA_1413	-1562.5	-1387.09	-2949.59	0.985241	9.24
CGGA_358	-767.249	644.717	-122.532	0.832606	9.12
CGGA_336	-1850.77	-628.4	-2479.17	0.971082	9.08
CGGA_1528	-1437	-93.9585	-1530.96	0.928568	8.96
CGGA_P271	-1515.48	-798.544	-2314.03	0.96501	8.95
CGGA_1686	-1493.77	-341.041	-1834.82	0.944194	8.92
CGGA_1598	-1337.81	317.295	-1020.52	0.898179	8.9
CGGA_1553	-1369.26	-966.893	-2336.15	0.965856	8.89
CGGA_P128	-1395.13	-967.776	-2362.9	0.966866	8.85
CGGA_1300	-1165.38	-88.8542	-1254.23	0.91273	8.76
CGGA_2013	-1098.31	-164.313	-1262.63	0.913232	8.67
CGGA_1063	-1822.44	-833.853	-2656.29	0.976961	8.53
CGGA_1087	-2098.1	-1308.59	-3406.7	0.994501	8.4
CGGA_721	-1141.39	-92.8604	-1234.25	0.911527	8.37
CGGA_P306	-2069.39	-1197.82	-3267.22	0.992148	8.31
CGGA_1583	-1394.81	-755.954	-2150.76	0.958449	8.26
CGGA_P151	-1431.29	-550.17	-1981.46	0.951065	8.25
CGGA_P86	-1779.95	-1026.47	-2806.42	0.981426	8.22
CGGA_1002	-1226.31	-592.3	-1818.61	0.943408	8.19
CGGA_1642	-1390.74	-37.7017	-1428.44	0.922878	8.18
CGGA_112	-1552.57	-610.883	-2163.45	0.958979	8.07
CGGA_1664	-1487.98	-658.339	-2146.32	0.958263	8.01
CGGA_1082	-1392.2	-303.685	-1695.88	0.93728	7.93
CGGA_P438	-508.352	-295.797	-804.149	0.883765	7.9
CGGA_D19	-1845.34	-1165.66	-3011	0.986744	7.88
CGGA_1714	-989.897	648.693	-341.204	0.849952	7.87
CGGA_P179	-1634.94	-1311.88	-2946.82	0.985171	7.85
CGGA_1345	-766.98	1142.73	375.752	0.789904	7.84
CGGA_1303	-1566.92	-1097.53	-2664.45	0.977215	7.82
CGGA_1335	-1538.36	-728.55	-2266.91	0.963173	7.74
CGGA_863	-1426.4	-285.231	-1711.63	0.938084	7.69
CGGA_1747	-782.775	981.073	198.298	0.805608	7.58
CGGA_1513	-1792.96	-881.556	-2674.52	0.977528	7.56
CGGA_1655	-1147.88	204.055	-943.826	0.893173	7.56
CGGA_2129	-948.635	-578.454	-1527.09	0.928357	7.52
CGGA_482	-1389.15	-162.575	-1551.73	0.929695	7.5
CGGA_1161	-1507.61	-593.707	-2101.32	0.956354	7.49
CGGA_P399	-1906.83	-871.263	-2778.1	0.98062	7.41
CGGA_883	-1606.46	-680.421	-2286.88	0.963958	7.4
CGGA_P315	-1745.46	-622.609	-2368.07	0.96706	7.35
CGGA_P83	-1107.67	257.299	-850.371	0.88692	7.34
CGGA_1497	-2231.28	-1517.47	-3748.75	0.998504	7.32
CGGA_P416	-1517.12	-939.672	-2456.79	0.970293	7.12
CGGA_720	-1770.27	-1026.77	-2797.04	0.981161	7.12
CGGA_1018	-1983.09	-1129.69	-3112.78	0.989058	7
CGGA_1552	-1569.41	-679.592	-2249	0.962463	6.97
CGGA_1010	-1710.99	-1031.18	-2742.17	0.979573	6.85
CGGA_1127	-1143.59	86.3566	-1057.23	0.900535	6.75
CGGA_1567	-1104.14	820.461	-283.679	0.845473	6.67
CGGA_1829	-1182.87	-599.441	-1782.31	0.941627	6.67
CGGA_P21	-1339.68	-125.954	-1465.64	0.924967	6.63
CGGA_625	-1474.55	-338.898	-1813.44	0.943156	6.61
CGGA_1317	-1884.54	-1454.13	-3338.67	0.993405	6.58
CGGA_724	-1467.83	-614.453	-2082.29	0.955534	6.21
CGGA_1563	-128.307	462.961	334.653	0.793589	6.19
CGGA_1504	-1024.46	588.156	-436.3	0.857223	6.17
CGGA_1620	-1456.25	-670.209	-2126.46	0.957426	6.06
CGGA_583	-1490.1	-711.603	-2201.7	0.960555	6.05
CGGA_889	-1701.17	-1589.72	-3290.88	0.992577	6.01
CGGA_1695	-1916.52	-1012.45	-2928.98	0.984718	5.97
CGGA_28	-1583.02	-294.651	-1877.67	0.946247	5.91
CGGA_1155	-1299.44	-43.9501	-1343.39	0.917998	5.86
CGGA_P500	-1412.49	-604.282	-2016.77	0.952654	5.69
CGGA_1737	-1650.3	-819.974	-2470.28	0.97077	5.66
CGGA_1228	-1187.12	-448.048	-1635.17	0.934137	5.66
CGGA_1356	-1434.85	-998.38	-2433.23	0.96945	5.65
CGGA_1474	-945.331	39.2984	-906.032	0.890664	5.65
CGGA_1137	-1116.34	20.5365	-1095.81	0.902982	5.64
CGGA_1051	-1453.88	-1061.86	-2515.74	0.97235	5.63
CGGA_P181	-1115.3	443.208	-672.088	0.874529	5.56
CGGA_1771	-1854.55	-1355.21	-3209.76	0.991058	5.53
CGGA_1204	-2151.27	-1557.28	-3708.55	0.998163	5.5
CGGA_P153	-1329.61	-1024.54	-2354.15	0.966537	5.49
CGGA_1721	-1436.78	-315.506	-1752.29	0.940135	5.4
CGGA_1207	-1581.55	-680.968	-2262.52	0.963	5.4
CGGA_P568	-1111.46	-460.483	-1571.94	0.930784	5.39
CGGA_P492	-1638.37	-734.64	-2373.01	0.967244	5.39
CGGA_1369	-1535.05	-30.4359	-1565.49	0.930437	5.38
CGGA_1743	-1546.89	-1042.86	-2589.75	0.97483	5.36
CGGA_P29	-1716.75	-713.41	-2430.16	0.96934	5.33
CGGA_1568	-1124.32	98.1662	-1026.16	0.898542	5.2
CGGA_1120	-1361.58	-910.973	-2272.55	0.963396	5.16
CGGA_1569	-1352.17	-305.968	-1658.14	0.935335	5.14
CGGA_1132	-1616.61	-168.058	-1784.66	0.941744	5.05
CGGA_P110	-759.684	-165.894	-925.577	0.891965	5.02
CGGA_P604	-1020.76	-467.442	-1488.21	0.926221	4.97
CGGA_P98	-1175.42	-53.0163	-1228.43	0.911176	4.77
CGGA_1662	-1584.7	-230.218	-1814.91	0.943228	4.77
CGGA_1701	-1860.48	-753.898	-2614.37	0.975629	4.73
CGGA_1630	-1258.68	47.8286	-1210.85	0.910109	4.71
CGGA_P172	-1424.8	-829.436	-2254.24	0.962672	4.68
CGGA_P279	-1948.83	-1100.68	-3049.51	0.987645	4.65
CGGA_1407	-1342.33	-165.496	-1507.83	0.927303	4.54
CGGA_2079	-1503.82	-852.481	-2356.3	0.966618	4.52
CGGA_1723	-1601.35	-535.77	-2137.12	0.957876	4.33
CGGA_1677	-1037.66	392.01	-645.653	0.872641	4.3
CGGA_1458	-2154.5	-1296.44	-3450.95	0.99516	4.21
CGGA_1319	-1733.31	-441.877	-2175.19	0.959466	4.09
CGGA_1877	-1845.27	-881.733	-2727	0.979123	4.04
CGGA_369	-1204.85	-591.075	-1795.92	0.942298	3.95
CGGA_J73	-1952.58	-1398	-3350.57	0.993604	3.8
CGGA_1286	-1451.18	-403.65	-1854.83	0.945158	3.78
CGGA_1731	-1297.39	-58.4451	-1355.83	0.918721	3.77
CGGA_P165	-1585.71	-1014.86	-2600.57	0.975182	3.74
CGGA_1455	-1769.22	-1172.2	-2941.42	0.985035	3.74
CGGA_1640	-1193.82	-60.5205	-1254.34	0.912736	3.66
CGGA_1525	-1007.33	563.592	-443.735	0.857785	3.57
CGGA_1518	-1599.19	-879.123	-2478.32	0.971052	3.56
CGGA_1184	-1106.65	-507.962	-1614.62	0.933056	3.55
CGGA_1469	-1767.77	-1207.01	-2974.78	0.985867	3.41
CGGA_1368	-1806.55	-1261.73	-3068.28	0.988073	3.38
CGGA_1517	-1692.99	-588.201	-2281.19	0.963735	3.37
CGGA_1653	-1426.38	-92.9699	-1519.35	0.927934	3.36
CGGA_1030	-1795.58	-1364.26	-3159.84	0.990054	3.29
CGGA_1141	-1192.86	-593.334	-1786.19	0.941819	3.14
CGGA_1424	-1556.3	-787.394	-2343.7	0.966143	3.09
CGGA_P310	-1034.78	336.161	-698.622	0.876411	3.08
CGGA_1661	-1105.42	11.47	-1093.95	0.902865	3.02
CGGA_1863	-1894.97	-1072.53	-2967.51	0.985687	3.02
CGGA_2081	-1754.12	-965.289	-2719.41	0.978896	2.98
CGGA_P269	-1358.42	-460.279	-1818.7	0.943412	2.91
CGGA_1144	-1448.92	-1251.13	-2700.05	0.978311	2.88
CGGA_P437	-1464.84	-1028.89	-2493.73	0.97159	2.81
CGGA_1446	-1677.94	-1345.96	-3023.91	0.987049	2.8
CGGA_1939	-1066.7	212.989	-853.708	0.887146	2.79
CGGA_846	-890.943	390.584	-500.359	0.862027	2.78
CGGA_1903	-1151.17	-65.7531	-1216.92	0.910478	2.76
CGGA_1651	-1635.95	-900.169	-2536.12	0.973044	2.69
CGGA_1162	-1193.55	62.15	-1131.4	0.905215	2.68
CGGA_888	-1470.49	-997.313	-2467.81	0.970683	2.66
CGGA_P356	-1358.55	261.279	-1097.27	0.903075	2.62
CGGA_554	-1384.93	-211.877	-1596.81	0.932112	2.56
CGGA_1882	-1592.42	-396.1	-1988.52	0.951385	2.47
CGGA_619	-1494.37	-125.456	-1619.82	0.93333	2.36
CGGA_P158	-1463.91	-1084.88	-2548.79	0.973471	2.35
CGGA_1617	-1668.31	-703.828	-2372.13	0.967211	2.34
CGGA_P308	-1280.2	-549.145	-1829.35	0.943929	2.33
CGGA_1648	-1094.13	247.038	-847.095	0.886698	2.31
CGGA_882	-1395.71	-1070.06	-2465.77	0.970611	2.28
CGGA_1389	-1904.02	-643.037	-2547.06	0.973413	2.23
CGGA_1647	-1015.93	326.16	-689.772	0.875785	2.22
CGGA_1100	-2055.42	-1290.68	-3346.09	0.99353	2.2
CGGA_1309	-1546.05	-277.123	-1823.18	0.94363	2.12
CGGA_1447	-1029.2	-640.15	-1669.35	0.935916	2.08
CGGA_1416	-1610.85	-330.664	-1941.51	0.949237	2.07
CGGA_1383	-1660.9	-682.991	-2343.89	0.96615	2.05
CGGA_1530	-969.841	90.2779	-879.563	0.888891	2
CGGA_165	-1339.88	-54.9357	-1394.82	0.920966	1.93
CGGA_1159	-1147.24	-565.459	-1712.7	0.938138	1.85
CGGA_1745	-1584.8	-1268.77	-2853.57	0.98273	1.82
CGGA_1198	-1251.97	-576.997	-1828.97	0.943911	1.8
CGGA_P520	-1527.41	-217.542	-1744.95	0.939767	1.75
CGGA_763	-1258.69	-591.241	-1849.93	0.944923	1.54
CGGA_1437	-1230.02	-715.753	-1945.77	0.949433	1.53
CGGA_1589	-1337.05	-1083.51	-2420.56	0.968992	1.47
CGGA_1291	-1431.45	-254.455	-1685.9	0.936769	1.44
CGGA_1594	-1102.64	-63.4677	-1166.11	0.907369	1.42
CGGA_1557	-1595.66	-627.821	-2223.48	0.96144	1.35
CGGA_1579	-1502.16	-767.027	-2269.19	0.963263	1.33
CGGA_1482	-944.37	415.748	-528.622	0.864123	1.31
CGGA_1679	-1652.65	-800.638	-2453.29	0.970168	1.31
CGGA_1610	-184.545	985.492	800.947	0.750117	1.28
CGGA_1037	-1414.46	-280.119	-1694.58	0.937214	1.27
CGGA_1588	-191.355	1616.36	1425.01	0.686478	1.26
CGGA_1786	-2018.14	-919.621	-2937.76	0.984942	1.19
CGGA_862	-1401.65	-822.002	-2223.65	0.961447	1.17
CGGA_1191	-1769.67	-1339.72	-3109.39	0.988985	1.14
CGGA_P468	-1540.08	-951.929	-2492.01	0.97153	1.13
CGGA_1672	-1436.92	-367.874	-1804.79	0.942733	1.1
CGGA_1386	-1088.36	243.12	-845.244	0.886572	1.09
CGGA_1421	-1207.54	-231.441	-1438.98	0.923472	1.07
CGGA_420	-2054.7	-1108.64	-3163.34	0.990126	1
CGGA_1566	-1901.94	-905.721	-2807.66	0.981461	0.9
CGGA_P3	-1404.67	-738.046	-2142.71	0.958112	0.81
CGGA_1657	-1184.19	-143.553	-1327.75	0.917085	0.81
CGGA_P446	-1921.49	-1361.54	-3283.03	0.992436	0.8
CGGA_P113	-1375.26	-1326.52	-2701.78	0.978364	0.78
CGGA_1454	-1736.61	-1496.99	-3233.6	0.991519	0.76
CGGA_1693	-1549.62	-446.835	-1996.46	0.951743	0.74
CGGA_1445	-615.445	-971.794	-1587.24	0.931603	0.71
CGGA_887	-1015.89	-661.846	-1677.73	0.936349	0.68
CGGA_P316	-1055.95	150.552	-905.394	0.890622	0.67
CGGA_1649	-988.121	380.646	-607.474	0.86989	0.63
CGGA_P121	-1195.86	-374.911	-1570.77	0.930721	0.41
CGGA_1033	-1566.6	-1199.96	-2766.56	0.980287	0.2
CGGA_1400	-1732.7	-468.489	-2201.19	0.960535	0.15

## Sheet: Fig.2B
ID	TNC	CD4_naive	CD8_naive	Cytotoxic	Exhausted	Tr1	nTreg	iTreg	Th1	Th2	Th17	Tfh	Central_memory	Effector_memory	NKT	MAIT	DC	Bcell	Monocyte	Macrophage	NK	Neutrophil	Gamma_delta	CD4_T	CD8_T	InfiltrationScore
CGGA_107	328.11	0.029	0.188	0.037	0.001	0.062	0.011	0.173	0.116	0	0.337	0.028	0.108	0	0.082	0.214	0.171	0.098	0.175	0.373	0.089	0.162	0	0.095	0.1	0.536
CGGA_1575	242.1	0	0.091	0.291	0.109	0.106	0.08	0.204	0.099	0.248	0.184	0.05	0	0.06	0.011	0.22	0.428	0.162	0.235	0.574	0.223	0.113	0.026	0.044	0.125	0.808
CGGA_135	232.45	0	0.17	0.428	0.13	0.148	0.036	0.2	0.243	0.338	0.208	0.25	0	0	0	0.38	0.353	0.029	0.292	0.679	0.154	0.051	0.064	0.1	0.178	0.714
CGGA_1459	228	0.058	0.213	0	0	0.087	0.041	0.087	0.131	0.214	0.236	0.003	0.144	0.002	0.065	0.169	0.225	0.074	0.19	0.349	0.104	0.191	0	0.112	0.095	0.569
CGGA_1669	216.07	0.074	0.218	0.039	0	0.084	0.012	0.006	0.053	0.163	0.16	0.132	0.11	0	0.068	0.189	0.274	0.037	0.194	0.361	0.197	0.121	0.165	0.077	0.151	0.549
CGGA_362	206.27	0	0.07	0.288	0.025	0.109	0	0.072	0.211	0.542	0.217	0.324	0.075	0.034	0.013	0.345	0.322	0.071	0.148	0.558	0.221	0.085	0	0.166	0.208	0.755
CGGA_1434	186.28	0.004	0.183	0.259	0.078	0.069	0.018	0.148	0	0.35	0.247	0.095	0.049	0	0.023	0.355	0.293	0.083	0.239	0.533	0.171	0.112	0.006	0.152	0.208	0.76
CGGA_2006	183.75	0	0.061	0.269	0.002	0.071	0.057	0.263	0.107	0.383	0.332	0.082	0.032	0	0.093	0.345	0.402	0.122	0.149	0.493	0.177	0.108	0.047	0.022	0.227	0.721
CGGA_P157	183.52	0.057	0.246	0.262	0.068	0	0	0.212	0.085	0.184	0.136	0.048	0.142	0	0	0.234	0.322	0.062	0.128	0.431	0.252	0.084	0.07	0.119	0.151	0.602
CGGA_P388	171.93	0	0.181	0.271	0.109	0.092	0.054	0.196	0.09	0.534	0.235	0.058	0.016	0.065	0.007	0.338	0.332	0.086	0.19	0.487	0.18	0.11	0.007	0.07	0.287	0.739
CGGA_1069	171.41	0	0.107	0.4	0.066	0.094	0	0.09	0.106	0.42	0.37	0.186	0	0	0.014	0.355	0.444	0.065	0.235	0.618	0.183	0.2	0	0.14	0.153	0.864
CGGA_P594	164.83	0.031	0.128	0.085	0	0.071	0.037	0.173	0.065	0.025	0.178	0	0.119	0	0.131	0.213	0.381	0.11	0.159	0.422	0.045	0.203	0	0.114	0.157	0.675
CGGA_1148	130.62	0	0.139	0.109	0	0.144	0	0	0.094	0.236	0.278	0.134	0.062	0.073	0	0.154	0.376	0.065	0.317	0.558	0.261	0.116	0.082	0.058	0.084	0.714
CGGA_881	123.58	0.03	0.169	0.095	0	0	0.06	0.209	0.077	0.185	0.236	0.006	0.129	0.031	0.014	0.259	0.214	0.09	0.199	0.37	0.078	0.147	0.068	0.162	0.143	0.594
CGGA_P5	121.02	0	0.094	0.176	0.018	0.03	0.042	0.219	0.018	0.171	0.282	0.095	0.015	0	0.041	0.228	0.36	0.118	0.156	0.575	0.173	0.147	0	0.135	0.069	0.735
CGGA_P319	115.43	0.002	0.195	0.168	0	0.107	0.03	0.192	0.174	0.118	0.144	0.009	0.083	0.035	0.086	0.212	0.276	0.136	0.127	0.301	0.193	0.126	0.081	0.092	0.09	0.569
CGGA_852	109.82	0.071	0.226	0.16	0.034	0	0	0.085	0.06	0.267	0.14	0	0.034	0	0.017	0.21	0.439	0.049	0.2	0.473	0.281	0.105	0.074	0.059	0.133	0.676
CGGA_1716	108.55	0	0.186	0.35	0.057	0	0.043	0.178	0.165	0.471	0.258	0.029	0	0	0	0.463	0.262	0.085	0.194	0.434	0.216	0.145	0	0.131	0.215	0.714
CGGA_406	102.39	0.037	0.265	0.063	0.004	0	0.157	0.129	0.204	0.04	0.182	0.076	0.175	0.003	0.019	0.192	0.144	0.105	0.097	0.146	0.055	0.181	0.09	0.104	0.159	0.42
CGGA_1862	99.1	0.083	0.249	0.121	0	0	0.031	0.132	0.169	0.166	0.13	0.02	0.123	0	0	0.152	0.273	0.042	0.27	0.281	0.193	0.111	0.151	0.062	0.114	0.523
CGGA_1183	91.27	0.074	0.273	0.08	0.047	0.127	0.033	0.013	0.114	0.198	0.079	0.015	0.145	0.063	0.011	0.061	0.327	0.147	0.214	0.342	0.281	0.103	0.047	0.056	0.027	0.582
CGGA_1334	89.82	0	0.234	0.334	0.099	0	0	0.078	0.011	0.197	0.218	0.243	0.014	0	0	0.325	0.284	0.018	0.169	0.413	0.379	0.077	0.062	0.097	0.171	0.625
CGGA_P132	88.54	0.018	0.282	0.256	0	0.143	0	0.106	0.106	0.276	0.131	0	0.108	0	0	0.124	0.284	0.045	0.168	0.427	0.29	0.115	0.105	0.172	0.084	0.617
CGGA_703	88.33	0	0.12	0.521	0.084	0.162	0	0.116	0.17	0.384	0.229	0.319	0	0.035	0.007	0.418	0.299	0.097	0.218	0.548	0.261	0.034	0.084	0.159	0.267	0.799
CGGA_108	88.19	0	0.232	0.334	0.004	0.08	0.006	0.185	0.106	0.174	0.217	0.129	0.023	0	0	0.393	0.422	0.093	0.156	0.535	0.11	0.147	0.049	0.141	0.142	0.741
CGGA_1606	87.39	0	0.245	0.197	0.018	0	0	0.129	0.169	0.184	0.124	0.034	0.033	0.029	0	0.245	0.309	0.046	0.21	0.407	0.186	0.093	0.199	0.051	0.135	0.558
CGGA_P421	86.81	0	0.134	0.159	0	0.035	0.083	0.221	0.209	0.009	0.205	0	0.103	0	0.008	0.063	0.391	0.178	0.178	0.478	0.099	0.19	0.038	0.017	0.116	0.698
CGGA_1685	86	0.081	0.187	0	0	0	0.046	0.146	0.12	0.136	0.168	0.031	0.162	0	0.021	0.227	0.159	0.148	0.12	0.221	0.164	0.15	0	0.176	0.132	0.539
CGGA_P30	78.87	0.014	0.261	0.162	0	0.213	0.087	0.105	0.074	0.062	0.189	0.064	0.119	0.101	0	0.04	0.123	0.124	0.326	0.358	0.062	0.119	0.097	0.164	0.145	0.552
CGGA_P11	78.36	0	0.175	0.013	0	0.131	0.051	0.138	0.123	0.185	0.119	0.111	0.054	0.086	0	0.098	0.314	0.094	0.195	0.448	0.306	0.091	0.131	0.037	0.053	0.598
CGGA_1487	78.14	0	0.275	0.2	0	0.115	0.088	0.031	0.221	0.019	0.191	0.073	0.079	0.021	0.048	0.198	0.177	0.182	0.119	0.231	0.243	0.181	0.094	0.085	0.125	0.57
CGGA_2121	76.62	0	0.169	0.392	0.092	0.124	0	0.053	0.034	0.449	0.15	0.175	0	0.005	0.051	0.407	0.329	0.112	0.158	0.506	0.228	0.103	0.08	0.105	0.245	0.758
CGGA_P155	75.6	0.044	0.347	0.389	0	0	0	0.072	0.195	0.216	0.142	0.089	0.073	0	0	0.37	0.17	0.046	0.172	0.27	0.274	0.13	0.091	0.09	0.202	0.526
CGGA_457	73.6	0.079	0.183	0.038	0	0.024	0.181	0.143	0.153	0	0.142	0.11	0.149	0	0.063	0.147	0.13	0.151	0.09	0.142	0.124	0.178	0.1	0.054	0.151	0.433
CGGA_1688	72.07	0	0.243	0.38	0	0.169	0.056	0.079	0.161	0.22	0.232	0.125	0	0	0.033	0.273	0.156	0.094	0.141	0.187	0.309	0.151	0.132	0.141	0.299	0.626
CGGA_1223	71.38	0.044	0.328	0.218	0.034	0.2	0.064	0.055	0.074	0.149	0.141	0.121	0.075	0.017	0.011	0.242	0.273	0.035	0.181	0.257	0.193	0.101	0.122	0.152	0.203	0.542
CGGA_P328	70.03	0	0.123	0.09	0.08	0.164	0.072	0.097	0.092	0.265	0.163	0.156	0.023	0	0.005	0.24	0.359	0.107	0.206	0.543	0.212	0.134	0.057	0.066	0.086	0.727
CGGA_1377	69.14	0.06	0.2	0.031	0.016	0	0.039	0.126	0.168	0.218	0.09	0.066	0.065	0	0.018	0.019	0.271	0.085	0.226	0.438	0.252	0.145	0.062	0.059	0.052	0.594
CGGA_861	67.54	0.043	0.154	0.192	0.002	0.005	0	0.036	0.114	0.154	0.178	0	0.045	0	0.062	0.247	0.379	0.044	0.295	0.568	0.216	0.127	0.028	0.083	0.124	0.713
CGGA_1321	64.14	0.081	0.229	0.103	0.004	0	0.072	0.149	0.128	0.106	0.107	0.11	0.062	0.026	0.031	0.124	0.231	0.111	0.167	0.366	0.315	0.103	0.086	0.05	0.126	0.571
CGGA_1226	62.52	0.096	0.222	0	0.014	0.054	0	0.048	0.041	0.151	0.128	0.061	0.119	0	0	0.231	0.289	0.085	0.157	0.387	0.263	0.142	0.052	0.171	0.126	0.63
CGGA_1435	62.01	0.028	0.221	0.243	0.026	0.066	0	0.121	0.079	0.298	0.139	0.083	0.06	0	0	0.251	0.235	0.038	0.222	0.435	0.286	0.075	0.163	0.081	0.167	0.598
CGGA_P338	61.3	0	0.13	0.235	0.02	0.194	0.065	0.234	0.13	0.326	0.249	0.063	0.028	0	0.091	0.384	0.259	0.072	0.079	0.388	0.154	0.087	0.063	0.151	0.206	0.592
CGGA_1523	60.12	0.042	0.282	0.332	0.027	0	0	0	0.125	0.358	0.222	0.042	0.043	0	0	0.41	0.122	0.031	0.192	0.358	0.302	0.102	0.059	0.107	0.208	0.553
CGGA_1157	58.19	0.056	0.184	0.058	0.043	0.178	0.036	0.042	0.061	0.159	0.106	0.05	0.109	0.024	0.014	0.182	0.236	0.104	0.164	0.327	0.282	0.13	0.074	0.127	0.141	0.588
CGGA_521	54.9	0.055	0.244	0.308	0.013	0.056	0	0.173	0.123	0.205	0.124	0.003	0.045	0	0.007	0.376	0.344	0.077	0.189	0.44	0.302	0.101	0.048	0.136	0.136	0.671
CGGA_P185	53.85	0.055	0.201	0.032	0	0	0.031	0.127	0.061	0.206	0.185	0.086	0.107	0	0.061	0.271	0.217	0.096	0.108	0.346	0.126	0.169	0.042	0.135	0.115	0.556
CGGA_890	53.8	0.061	0.224	0.081	0.009	0	0.017	0.119	0.118	0.138	0.162	0.111	0.135	0	0.022	0.132	0.158	0.025	0.215	0.26	0.283	0.16	0.124	0.131	0.126	0.528
CGGA_1720	53.05	0.083	0.242	0.047	0	0	0	0.097	0.142	0.194	0.238	0.114	0.108	0	0	0.192	0.106	0.02	0.2	0.249	0.272	0.128	0.112	0.086	0.1	0.451
CGGA_1619	52.72	0	0.214	0.156	0	0.086	0	0.037	0.057	0.325	0.155	0.145	0.086	0.098	0.045	0.234	0.181	0.077	0.166	0.333	0.35	0.097	0.158	0.092	0.117	0.549
CGGA_1510	51.18	0.005	0.149	0	0	0.19	0.144	0.12	0.043	0.146	0.16	0.158	0.123	0.026	0.07	0.102	0.185	0.128	0.147	0.242	0.194	0.153	0.136	0.132	0.142	0.562
CGGA_1565	50.87	0	0.222	0.204	0.004	0.042	0	0.045	0.091	0.296	0.088	0.023	0.07	0.04	0.052	0.119	0.319	0.09	0.187	0.485	0.337	0.103	0.136	0.078	0.078	0.652
CGGA_P177	50.16	0.054	0.189	0.148	0	0	0	0.157	0.093	0.231	0.124	0.093	0.085	0	0.003	0.21	0.298	0.063	0.178	0.43	0.252	0.082	0.112	0.102	0.109	0.589
CGGA_810	48.64	0	0.1	0.532	0.033	0.132	0	0.046	0.108	0.118	0.434	0.213	0	0	0.034	0.312	0.311	0	0.255	0.546	0.152	0.41	0.046	0.09	0.135	0.805
CGGA_1623	47.84	0.021	0.215	0.186	0	0.144	0.026	0.14	0.091	0.201	0.184	0.164	0.014	0.005	0.007	0.249	0.225	0.054	0.214	0.43	0.255	0.092	0.028	0.105	0.106	0.576
CGGA_1158	47.79	0.064	0.226	0	0	0.093	0.031	0.157	0.058	0.167	0.097	0.129	0.135	0	0.002	0.033	0.251	0.1	0.165	0.311	0.248	0.116	0.102	0.163	0.131	0.577
CGGA_1536	46.96	0.072	0.146	0.088	0	0.014	0	0.18	0.083	0.211	0.196	0	0.084	0	0.007	0.07	0.323	0.081	0.244	0.468	0.219	0.16	0.04	0.14	0.036	0.651
CGGA_1443	46.64	0	0.072	0.36	0.146	0.294	0.135	0.098	0.16	0.398	0.119	0.239	0	0.093	0.037	0.405	0.453	0.145	0.24	0.634	0.119	0.068	0.046	0.129	0.323	0.895
CGGA_1670	45.74	0	0.212	0.251	0.042	0.164	0.084	0.184	0.105	0.596	0.141	0.037	0	0.076	0	0.388	0.37	0.121	0.094	0.327	0.193	0.087	0.065	0.149	0.296	0.694
CGGA_P623	45.25	0	0.163	0.358	0.065	0.232	0.016	0.255	0.26	0.498	0.196	0.061	0	0	0	0.363	0.386	0.024	0.216	0.628	0.341	0.102	0.092	0.065	0.247	0.781
CGGA_1032	44.83	0.009	0.06	0.421	0.04	0.094	0	0.075	0.107	0.349	0.217	0.083	0.013	0	0.017	0.38	0.294	0.139	0.303	0.56	0.145	0.124	0.089	0.092	0.209	0.725
CGGA_1235	44.61	0.055	0.231	0.179	0	0.109	0	0	0.014	0.296	0.127	0.08	0.086	0	0	0.156	0.306	0.074	0.192	0.469	0.225	0.121	0.12	0.171	0.122	0.654
CGGA_1533	43.6	0	0.162	0.382	0.108	0.244	0.017	0.019	0.089	0.379	0.122	0.107	0	0.036	0.073	0.341	0.411	0.12	0.17	0.496	0.227	0.1	0.076	0.11	0.228	0.789
CGGA_1607	42.82	0	0.214	0.171	0	0.133	0.024	0.151	0.078	0.385	0.184	0.008	0.055	0.059	0.064	0.229	0.284	0.113	0.144	0.422	0.242	0.134	0.037	0.147	0.078	0.663
CGGA_1211	42.48	0.041	0.253	0.012	0	0.128	0	0.059	0.093	0.233	0.121	0.176	0.111	0	0	0.173	0.241	0.039	0.137	0.365	0.254	0.111	0.11	0.169	0.115	0.557
CGGA_P173	42.27	0.072	0.197	0.217	0.01	0	0	0.125	0.101	0.244	0.126	0	0.083	0	0	0.198	0.373	0.086	0.213	0.504	0.23	0.14	0.031	0.138	0.113	0.699
CGGA_1097	41.98	0.098	0.184	0.049	0	0.088	0.04	0.091	0.059	0.16	0.157	0.041	0.175	0	0.002	0.123	0.272	0.07	0.186	0.369	0.245	0.135	0.067	0.16	0.064	0.584
CGGA_P18	39.69	0.078	0.195	0.063	0	0	0.015	0	0.143	0.233	0.144	0.218	0.108	0	0	0.061	0.283	0.045	0.181	0.401	0.227	0.129	0.099	0.125	0.055	0.562
CGGA_P159	39.6	0.047	0.211	0.296	0	0.07	0	0.071	0.097	0.302	0.19	0	0.11	0	0	0.38	0.268	0	0.184	0.457	0.265	0.117	0.06	0.142	0.112	0.6
CGGA_705	39	0.039	0.252	0.261	0.045	0.008	0	0.146	0.086	0.245	0.169	0.157	0.047	0	0.003	0.096	0.346	0.047	0.195	0.435	0.28	0.102	0.133	0.105	0.136	0.64
CGGA_P364	38.82	0	0.107	0.07	0.012	0.207	0.002	0.131	0.147	0.127	0.151	0.011	0	0.065	0.102	0.101	0.43	0.178	0.247	0.635	0.148	0.131	0.007	0.079	0.067	0.813
CGGA_1195	38.82	0.013	0.214	0.129	0.017	0.187	0.056	0.161	0.026	0.163	0.131	0.018	0.146	0.059	0	0.163	0.295	0.131	0.2	0.314	0.29	0.088	0.088	0.16	0.136	0.627
CGGA_P346	38.81	0	0.174	0.276	0	0.158	0	0.093	0	0.378	0.209	0.036	0.034	0.051	0.103	0.206	0.322	0.108	0.163	0.536	0.253	0.174	0	0.122	0.163	0.782
CGGA_1108	38.03	0	0.163	0.426	0.068	0.205	0.058	0.166	0.232	0.449	0.069	0.214	0	0.08	0	0.276	0.39	0.077	0.247	0.579	0.428	0.067	0.123	0.113	0.234	0.831
CGGA_1587	36.96	0	0.207	0.463	0.093	0	0	0.056	0.169	0.334	0.237	0.067	0	0	0	0.297	0.319	0.076	0.265	0.554	0.401	0.052	0.176	0.031	0.164	0.724
CGGA_1580	36.84	0.05	0.246	0.218	0.055	0	0	0.098	0.071	0.306	0.108	0.063	0.033	0	0	0.229	0.337	0.052	0.17	0.475	0.277	0.092	0.131	0.07	0.17	0.639
CGGA_1738	36.78	0.039	0.254	0.13	0	0.113	0.086	0.04	0.129	0.146	0.062	0	0.079	0.032	0.051	0.17	0.298	0.103	0.221	0.418	0.209	0.134	0.051	0.077	0.105	0.608
CGGA_P147	36.54	0	0.205	0.305	0.055	0.099	0	0.139	0.066	0.37	0.152	0.185	0	0	0	0.412	0.382	0.054	0.144	0.582	0.206	0.08	0.089	0.136	0.173	0.684
CGGA_1192	36.14	0.015	0.215	0.355	0.054	0.135	0	0.068	0.038	0.285	0.151	0.164	0.02	0.007	0	0.226	0.263	0.059	0.231	0.541	0.3	0.059	0.145	0.142	0.194	0.696
CGGA_2046	36.06	0	0.135	0.388	0.079	0.012	0	0.177	0.114	0.47	0.167	0.084	0	0	0.029	0.365	0.439	0.106	0.121	0.541	0.2	0.091	0.09	0.019	0.294	0.768
CGGA_1232	35.99	0.051	0.163	0.127	0.064	0.083	0.01	0	0.068	0.225	0.104	0.15	0.053	0.008	0.036	0.135	0.225	0.116	0.273	0.458	0.281	0.096	0.121	0.128	0.147	0.67
CGGA_290	35.87	0.114	0.212	0.019	0	0	0	0.124	0.109	0.061	0.224	0.112	0.172	0	0	0.179	0.215	0.015	0.17	0.332	0.202	0.168	0.071	0.105	0.086	0.503
CGGA_1614	35.12	0.003	0.18	0.192	0.07	0.09	0	0.069	0.076	0.298	0.092	0.107	0.018	0.062	0.052	0.21	0.283	0.116	0.179	0.391	0.206	0.16	0.08	0.131	0.148	0.685
CGGA_1318	35.03	0	0.21	0.307	0.109	0.207	0.051	0.149	0.083	0.478	0.151	0.138	0	0.063	0	0.322	0.327	0.08	0.298	0.553	0.305	0.026	0.1	0.13	0.233	0.759
CGGA_1401	34.94	0.059	0.209	0.026	0	0	0	0.128	0.104	0.168	0.124	0.152	0.101	0	0.016	0.129	0.284	0.077	0.212	0.383	0.248	0.125	0.094	0.108	0.106	0.6
CGGA_P115	34.77	0.061	0	0.053	0	0	0.058	0.14	0.155	0	0.225	0.018	0.119	0	0.054	0.194	0.131	0.083	0.328	0.475	0.08	0.122	0	0.141	0.048	0.547
CGGA_P122	34.22	0.057	0.2	0.007	0	0.149	0.012	0.096	0.069	0.22	0.175	0.086	0.175	0	0.043	0.266	0.134	0.083	0.09	0.205	0.189	0.204	0	0.197	0.088	0.505
CGGA_1131	34.02	0.048	0.129	0.131	0	0	0.03	0.094	0.116	0.253	0.215	0.173	0.133	0.032	0	0.086	0.169	0.068	0.191	0.242	0.243	0.118	0.242	0.055	0.12	0.468
CGGA_103	33.82	0.086	0.19	0.079	0	0	0.016	0.168	0.094	0.184	0.144	0.113	0.155	0	0.01	0.196	0.147	0.043	0.181	0.236	0.23	0.145	0.116	0.13	0.124	0.481
CGGA_265	33.43	0.049	0.199	0.011	0.098	0.095	0.069	0.135	0.029	0.217	0.127	0.011	0.054	0.03	0.101	0.192	0.266	0.178	0.155	0.38	0.204	0.124	0.015	0.174	0.096	0.669
CGGA_P142	33.14	0.036	0.268	0.217	0.008	0.052	0	0.072	0.106	0.287	0.109	0.013	0.124	0	0.004	0.224	0.318	0.051	0.165	0.447	0.229	0.124	0.084	0.133	0.063	0.595
CGGA_P510	33.1	0	0.132	0.377	0.039	0.033	0	0.107	0.18	0.477	0.233	0.192	0	0	0.05	0.445	0.377	0.133	0.106	0.587	0.191	0.119	0.054	0.092	0.279	0.799
CGGA_P19	32.76	0.088	0.212	0.084	0	0	0	0.134	0.098	0.128	0.143	0.101	0.093	0	0.001	0.186	0.215	0.059	0.192	0.468	0.252	0.141	0.048	0.12	0.043	0.579
CGGA_1725	32.65	0	0.217	0.236	0	0.218	0.015	0.103	0.136	0.237	0.085	0.13	0.092	0.023	0.013	0.122	0.225	0.073	0.185	0.301	0.341	0.097	0.178	0.145	0.094	0.568
CGGA_1066	32.2	0.078	0.199	0.009	0	0	0	0.06	0.14	0.138	0.292	0.038	0.019	0	0.038	0.199	0.247	0.071	0.221	0.449	0.259	0.125	0.069	0.075	0.086	0.596
CGGA_1514	31.97	0	0.102	0.013	0	0.181	0.025	0.101	0.128	0.094	0.185	0.099	0.118	0	0.094	0.17	0.135	0.117	0.275	0.34	0.208	0.165	0	0.155	0	0.543
CGGA_1671	31.87	0.043	0.243	0.152	0.002	0.089	0.017	0.121	0.133	0.204	0.112	0.089	0.056	0.043	0	0.147	0.323	0.088	0.202	0.425	0.304	0.096	0.17	0.031	0.098	0.609
CGGA_1675	31.85	0	0.155	0.354	0.114	0.206	0.025	0.206	0.201	0.407	0.183	0.271	0	0.052	0	0.253	0.274	0.117	0.219	0.55	0.322	0.025	0.17	0.061	0.282	0.719
CGGA_P461	31.8	0.008	0.186	0.238	0	0	0.009	0.236	0.079	0.282	0.21	0.151	0.019	0	0.01	0.437	0.284	0.074	0.063	0.388	0.107	0.121	0.058	0.105	0.252	0.591
CGGA_1055	31.57	0.075	0.205	0	0	0	0	0.115	0.126	0.18	0.118	0.074	0.135	0	0	0.114	0.339	0.07	0.192	0.431	0.249	0.093	0.113	0.111	0.086	0.611
CGGA_P20	31.24	0.11	0.214	0.027	0	0.008	0.03	0.113	0.168	0.171	0.118	0.024	0.121	0	0.026	0.135	0.216	0.05	0.214	0.308	0.279	0.124	0.112	0.111	0.12	0.553
CGGA_J50	31.15	0.075	0.188	0	0	0.003	0.092	0.17	0.039	0.138	0.123	0.157	0.071	0	0.077	0.13	0.173	0.122	0.136	0.301	0.141	0.183	0.069	0.156	0.149	0.577
CGGA_1185	30.99	0.076	0.219	0.114	0	0.099	0.066	0.106	0	0.185	0.165	0	0.098	0.066	0	0.219	0.303	0.125	0.263	0.307	0.221	0.123	0.072	0.184	0.12	0.698
CGGA_780	30.96	0.091	0.244	0.068	0	0.058	0.026	0.028	0.115	0.174	0.119	0	0.089	0.013	0.094	0.337	0.207	0.108	0.034	0.278	0.109	0.163	0	0.195	0.2	0.549
CGGA_1169	30.89	0.069	0.254	0.148	0.036	0	0	0.064	0.111	0.219	0.115	0.044	0.084	0	0.006	0.168	0.24	0.096	0.22	0.41	0.275	0.113	0.071	0.107	0.118	0.613
CGGA_106	30.72	0	0.125	0.458	0.133	0.058	0	0.008	0.14	0.494	0.065	0.187	0	0.061	0.087	0.391	0.33	0.107	0.142	0.599	0.164	0.124	0.08	0.109	0.309	0.799
CGGA_P137	30.57	0.026	0.253	0.061	0.039	0	0	0.059	0.119	0.19	0.137	0.207	0.123	0	0	0.144	0.224	0.043	0.151	0.385	0.251	0.117	0.129	0.093	0.077	0.521
CGGA_P183	30.4	0.078	0.216	0	0	0	0.026	0.14	0.163	0.136	0.128	0.111	0.182	0	0.043	0.131	0.067	0.069	0.059	0.12	0.255	0.162	0.157	0.091	0.12	0.367
CGGA_1621	30.33	0.053	0.227	0	0	0.095	0.006	0.072	0.134	0.183	0.114	0.031	0.075	0.06	0.046	0.035	0.306	0.113	0.237	0.411	0.306	0.108	0.112	0.09	0.088	0.645
CGGA_1554	30.23	0.021	0.147	0.136	0	0.144	0.05	0.143	0.035	0.225	0.236	0.231	0.026	0.034	0.038	0.219	0.119	0.129	0.11	0.287	0.236	0.111	0.069	0.167	0.106	0.536
CGGA_P146	30.07	0.08	0.207	0.072	0	0	0	0.124	0.042	0.151	0.197	0.056	0.138	0	0.071	0.232	0.18	0.105	0.11	0.308	0.159	0.205	0.012	0.137	0.141	0.57
CGGA_279	29.81	0	0.191	0.136	0.049	0.137	0.066	0.112	0.075	0.228	0.086	0.061	0.004	0.114	0.007	0.244	0.322	0.157	0.115	0.457	0.124	0.125	0.074	0.112	0.218	0.691
CGGA_1591	29.59	0.088	0.175	0	0	0	0.108	0.171	0.031	0.172	0.256	0	0.206	0	0.029	0.289	0.138	0.057	0.114	0.244	0.099	0.171	0	0.138	0.203	0.494
CGGA_1057	29.31	0	0.151	0.484	0.103	0.195	0	0.015	0.132	0.486	0.047	0.098	0	0.049	0.024	0.378	0.531	0.127	0.246	0.623	0.357	0.019	0.166	0.091	0.321	0.9
CGGA_1516	28.5	0.034	0.206	0	0	0.199	0.037	0.119	0.127	0.174	0.081	0.116	0.129	0.025	0.029	0.096	0.223	0.08	0.088	0.301	0.288	0.129	0.114	0.145	0.049	0.506
CGGA_1205	28.44	0	0.051	0.291	0.026	0.221	0	0.139	0.28	0.188	0.208	0.173	0.03	0	0.066	0.295	0.124	0.056	0.298	0.439	0.245	0.085	0.114	0.156	0.124	0.594
CGGA_1065	28.15	0.015	0.245	0.095	0	0.154	0.025	0.102	0.098	0.204	0.104	0.078	0.137	0.019	0.075	0.054	0.139	0.094	0.179	0.185	0.319	0.119	0.196	0.143	0.133	0.51
CGGA_1181	28.01	0.018	0.222	0.08	0	0.126	0.008	0.096	0.063	0.188	0.131	0.01	0.073	0.045	0.043	0.067	0.287	0.105	0.299	0.458	0.276	0.122	0.118	0.11	0.078	0.675
CGGA_P156	27.98	0.08	0.229	0.035	0	0	0.007	0.115	0.11	0.21	0.087	0.058	0.131	0	0.026	0.209	0.188	0.068	0.032	0.306	0.233	0.154	0.087	0.123	0.131	0.48
CGGA_730	27.54	0.007	0.169	0.055	0	0.163	0	0.138	0.062	0.205	0.152	0	0.154	0	0.092	0.108	0.28	0.126	0.104	0.425	0.186	0.18	0	0.175	0.03	0.639
CGGA_P150	27.27	0.067	0.164	0.01	0.025	0	0.013	0.156	0.108	0.187	0.12	0.056	0.112	0	0.027	0.061	0.282	0.097	0.226	0.448	0.28	0.13	0.062	0.109	0.04	0.627
CGGA_P270	27.17	0.052	0.171	0	0	0	0.036	0.158	0.103	0.19	0.117	0.052	0.13	0.01	0.097	0.063	0.318	0.126	0.143	0.312	0.138	0.198	0	0.152	0.086	0.624
CGGA_1273	26.5	0.093	0.181	0.041	0	0.144	0.116	0.219	0.057	0.018	0.172	0.036	0.128	0.025	0.031	0.327	0.119	0.081	0.016	0.123	0.111	0.177	0.072	0.204	0.229	0.45
CGGA_1760	26.4	0	0.213	0.383	0.1	0.131	0	0.044	0.034	0.38	0.167	0.018	0.049	0.065	0	0.275	0.317	0.117	0.148	0.467	0.185	0.121	0.121	0.169	0.257	0.756
CGGA_1427	26.32	0.03	0.252	0.189	0	0.22	0.058	0.117	0.032	0.217	0.052	0	0.099	0.025	0.028	0.288	0.294	0.102	0.252	0.377	0.238	0.116	0.028	0.192	0.138	0.665
CGGA_1850	26.18	0.046	0.256	0.108	0	0.005	0.022	0.144	0.161	0.213	0.093	0	0.073	0.001	0.017	0.142	0.283	0.08	0.233	0.437	0.273	0.114	0.084	0.094	0.088	0.623
CGGA_P144	26.12	0.069	0.243	0.193	0	0	0	0.065	0.044	0.296	0.095	0.136	0.12	0	0	0.294	0.199	0.022	0.162	0.425	0.183	0.124	0.052	0.147	0.143	0.546
CGGA_P633	26.12	0.031	0.151	0.028	0.009	0.048	0	0.156	0.093	0.185	0.125	0	0.109	0	0.035	0.237	0.32	0.121	0.118	0.443	0.166	0.179	0	0.073	0.117	0.652
CGGA_903	26.05	0.063	0.157	0	0	0	0	0.128	0.17	0.147	0.165	0.115	0.075	0	0	0.138	0.243	0.094	0.236	0.435	0.305	0.121	0.12	0.066	0.05	0.603
CGGA_1627	25.63	0.084	0.228	0.068	0	0.151	0	0.055	0.097	0.162	0.079	0	0.075	0.008	0.031	0.183	0.308	0.109	0.186	0.449	0.247	0.104	0.054	0.167	0.103	0.65
CGGA_707	25.01	0.042	0.255	0.164	0	0	0.001	0.164	0.116	0.151	0.177	0.127	0.127	0	0	0.296	0.068	0.011	0.145	0.258	0.239	0.116	0.063	0.151	0.188	0.457
CGGA_P358	24.92	0	0.143	0.371	0.092	0.196	0.051	0.171	0.144	0.499	0.143	0.082	0	0.036	0.006	0.504	0.337	0.109	0.131	0.515	0.215	0.041	0.076	0.138	0.352	0.78
CGGA_1101	24.83	0.038	0.116	0	0	0.147	0	0.198	0.163	0.238	0.201	0.069	0.074	0	0	0.16	0.105	0.116	0.132	0.088	0.117	0.167	0.161	0.236	0.111	0.417
CGGA_1739	24.74	0	0.216	0.181	0.036	0.231	0.017	0	0.063	0.367	0.118	0.026	0.09	0.081	0.048	0.294	0.24	0.082	0.102	0.414	0.207	0.096	0.07	0.178	0.171	0.632
CGGA_P337	24.71	0	0.011	0.342	0	0.328	0.027	0.26	0.083	0.337	0.229	0.002	0.036	0	0.035	0.303	0.406	0.035	0.078	0.472	0.266	0.128	0.079	0.124	0.134	0.697
CGGA_2002	24.69	0.032	0.159	0.09	0	0	0.043	0.126	0.087	0.174	0.154	0	0.101	0	0.142	0.201	0.35	0.115	0.058	0.308	0.139	0.177	0.038	0.083	0.152	0.587
CGGA_1875	24.67	0	0.129	0.292	0.063	0.101	0.011	0.113	0.102	0.399	0.074	0.21	0	0.08	0	0.347	0.383	0.117	0.287	0.566	0.267	0.045	0.129	0.126	0.214	0.779
CGGA_1111	24.5	0	0.281	0.37	0.053	0.139	0	0.032	0.067	0.321	0.073	0.105	0	0.055	0	0.278	0.389	0.105	0.251	0.515	0.356	0.014	0.157	0.087	0.207	0.749
CGGA_867	24.5	0.006	0.194	0.038	0.023	0.113	0.06	0.122	0.043	0.21	0.159	0	0.049	0.057	0.064	0.161	0.357	0.161	0.231	0.524	0.156	0.16	0.053	0.067	0.077	0.735
CGGA_42	24.46	0.071	0.208	0.1	0	0	0	0.062	0.12	0.24	0.109	0.04	0.113	0	0.062	0.152	0.391	0.052	0.195	0.415	0.271	0.122	0.107	0.082	0.083	0.626
CGGA_320	24.44	0.077	0.255	0.101	0	0	0	0.079	0.103	0.183	0.133	0.025	0.102	0	0	0.29	0.188	0.04	0.124	0.388	0.251	0.118	0.077	0.102	0.179	0.541
CGGA_P17	24.25	0.07	0.208	0.073	0	0	0	0.126	0.088	0.203	0.127	0.042	0.123	0	0	0.21	0.323	0.067	0.186	0.413	0.244	0.129	0.082	0.142	0.071	0.613
CGGA_1058	24.23	0.058	0.176	0.002	0.032	0	0.009	0.141	0.034	0.228	0.23	0	0.073	0	0.053	0.163	0.301	0.1	0.211	0.395	0.18	0.18	0	0.101	0.083	0.657
CGGA_P93	24.18	0.065	0.209	0.128	0.001	0	0	0.149	0.157	0.162	0.11	0.045	0.054	0	0.008	0.194	0.31	0.07	0.248	0.489	0.288	0.112	0.079	0.109	0.051	0.652
CGGA_P84	24.08	0.063	0.211	0.013	0.009	0	0	0.12	0.136	0.162	0.177	0.09	0.087	0	0	0.208	0.286	0.069	0.203	0.39	0.212	0.14	0.106	0.112	0.097	0.586
CGGA_1147	24.06	0.108	0.241	0	0	0.139	0.045	0.148	0.091	0.206	0.112	0	0.131	0.029	0	0.169	0.141	0.067	0.159	0.234	0.271	0.129	0.053	0.183	0.107	0.502
CGGA_1361	24.05	0.083	0.236	0.103	0.028	0	0	0.111	0.149	0.166	0.127	0	0.064	0	0	0.247	0.137	0.059	0.203	0.331	0.234	0.126	0.104	0.071	0.15	0.51
CGGA_1295	23.95	0	0.21	0.398	0.136	0.156	0	0.092	0.087	0.533	0.051	0.096	0	0.037	0	0.367	0.532	0.154	0.197	0.555	0.266	0.074	0.024	0.144	0.202	0.9
CGGA_1531	23.91	0.028	0.161	0.158	0.028	0	0	0.126	0.18	0.305	0.127	0.039	0.116	0	0	0.116	0.339	0.06	0.23	0.494	0.244	0.123	0.096	0.102	0.078	0.65
CGGA_1715	23.46	0	0.262	0.389	0	0.063	0.008	0.092	0.116	0.373	0.159	0.018	0.006	0	0	0.419	0.236	0.019	0.289	0.35	0.298	0.076	0.148	0.11	0.22	0.622
CGGA_1269	23.34	0.046	0.199	0.134	0	0.042	0	0.061	0.177	0.334	0.114	0.144	0.111	0.015	0	0.195	0.267	0.019	0.216	0.327	0.214	0.086	0.165	0.136	0.132	0.543
CGGA_D50	23.05	0.034	0.164	0.102	0	0.081	0.041	0.154	0.076	0.058	0.307	0.09	0.143	0	0.072	0.306	0.08	0.092	0.134	0.145	0.137	0.182	0.092	0.187	0.148	0.469
CGGA_1471	22.48	0.051	0.197	0.108	0.023	0.056	0	0.047	0.14	0.211	0.167	0.027	0.085	0	0.023	0.193	0.382	0.076	0.294	0.503	0.27	0.112	0.044	0.079	0.015	0.673
CGGA_1178	22.29	0.084	0.192	0.004	0	0.008	0.062	0.159	0.06	0.198	0.125	0.173	0.1	0.023	0.028	0.251	0.178	0.103	0.084	0.193	0.129	0.174	0.085	0.152	0.189	0.51
CGGA_P131	22.15	0.093	0.247	0.071	0	0	0	0.109	0.11	0.237	0.138	0.019	0.138	0	0	0.219	0.219	0.055	0.157	0.307	0.263	0.137	0.067	0.149	0.139	0.555
CGGA_P174	22.13	0.075	0.227	0.09	0	0	0	0.113	0.095	0.182	0.121	0.123	0.155	0	0.011	0.203	0.256	0.034	0.181	0.391	0.277	0.108	0.063	0.122	0.094	0.569
CGGA_1390	21.68	0.043	0.188	0.107	0.019	0.079	0.055	0	0.065	0.155	0.234	0.089	0.036	0.025	0	0.371	0.201	0.164	0.133	0.34	0.181	0.108	0.01	0.161	0.234	0.645
CGGA_1212	21.55	0.071	0.204	0.052	0	0	0.033	0.173	0.115	0.198	0.128	0.046	0.114	0	0.016	0.118	0.267	0.044	0.233	0.399	0.217	0.148	0.059	0.091	0.028	0.555
CGGA_1404	21.48	0.034	0.232	0.026	0	0.196	0	0.06	0.11	0.178	0.081	0	0.1	0.032	0.051	0.239	0.267	0.123	0.167	0.335	0.298	0.091	0.057	0.165	0.144	0.618
CGGA_1689	21.04	0.05	0.202	0.014	0	0.055	0.015	0.123	0.125	0.182	0.141	0.076	0.1	0.005	0.015	0.069	0.357	0.083	0.265	0.41	0.292	0.141	0.056	0.105	0.059	0.666
CGGA_P422	20.94	0.013	0.221	0.169	0	0.094	0.002	0.018	0.174	0.213	0.129	0.011	0.118	0	0.03	0.175	0.287	0.009	0.202	0.354	0.278	0.137	0.152	0.088	0.165	0.591
CGGA_1526	20.83	0.052	0.162	0.101	0	0	0.023	0.192	0.135	0.217	0.182	0	0.09	0	0	0.25	0.29	0.062	0.184	0.455	0.251	0.117	0.069	0.037	0.098	0.581
CGGA_1673	20.63	0.116	0.268	0.142	0	0.015	0.002	0.067	0.095	0.178	0.121	0	0.105	0	0.019	0.297	0.102	0.068	0.202	0.19	0.246	0.124	0.094	0.151	0.152	0.48
CGGA_1645	20.62	0.091	0.189	0.018	0	0	0.034	0.14	0.107	0.16	0.108	0.098	0.129	0	0	0.084	0.285	0.051	0.195	0.413	0.227	0.143	0.103	0.091	0.109	0.589
CGGA_P114	20.42	0.071	0.219	0	0	0	0	0.106	0.066	0.148	0.128	0.168	0.164	0	0.006	0	0.203	0.058	0.171	0.348	0.224	0.162	0.104	0.146	0.081	0.542
CGGA_1239	20.25	0.079	0.235	0.142	0	0.103	0.036	0.079	0.07	0.169	0.057	0.125	0.147	0	0	0.142	0.172	0.08	0.103	0.299	0.286	0.115	0.141	0.127	0.176	0.528
CGGA_1003	20.14	0.103	0.274	0.004	0	0	0.007	0.075	0.054	0.149	0.115	0.096	0.148	0.034	0	0.16	0.179	0.116	0.101	0.166	0.277	0.103	0.137	0.135	0.129	0.469
CGGA_P107	20.09	0.08	0.181	0.025	0	0	0	0.101	0.135	0.212	0.125	0.227	0.079	0	0	0.063	0.26	0.046	0.199	0.435	0.278	0.156	0.072	0.073	0.056	0.584
CGGA_P311	20.01	0	0.148	0.278	0.122	0.225	0.072	0.226	0.171	0.496	0.109	0.209	0.001	0.119	0	0.312	0.309	0.279	0.137	0.435	0.251	0.02	0.063	0.137	0.374	0.823
CGGA_1544	19.93	0.075	0.253	0	0	0.011	0.083	0.166	0.101	0.151	0.077	0.072	0.121	0.019	0	0	0.26	0.103	0.204	0.308	0.264	0.113	0.123	0.103	0.04	0.543
CGGA_1359	19.79	0	0.292	0.256	0.026	0.009	0.04	0.16	0.092	0.232	0.176	0.046	0.055	0.056	0.009	0.338	0.282	0.112	0.159	0.383	0.095	0.113	0.04	0.125	0.244	0.642
CGGA_P439	19.73	0	0.091	0.048	0	0	0	0.179	0.129	0.249	0.283	0.09	0.006	0	0.102	0.185	0.285	0.113	0.115	0.515	0.231	0.186	0	0	0.107	0.659
CGGA_1156	19.68	0.021	0.172	0.203	0	0.152	0.021	0.072	0.09	0.282	0.068	0.238	0	0.049	0	0.1	0.274	0.086	0.26	0.532	0.318	0.068	0.15	0.085	0.082	0.663
CGGA_1238	19.25	0.063	0.217	0.256	0	0.074	0	0.061	0.064	0.246	0.248	0.008	0.018	0.006	0.027	0.322	0.309	0.032	0.266	0.461	0.281	0.061	0.068	0.141	0.168	0.668
CGGA_1667	19.23	0.083	0.204	0	0	0	0	0.127	0.119	0.164	0.189	0.089	0.123	0	0	0.212	0.184	0.043	0.128	0.342	0.194	0.167	0.02	0.103	0.065	0.477
CGGA_1906	18.84	0	0.14	0.36	0.093	0.202	0.089	0.081	0.064	0.435	0.128	0.016	0	0.083	0	0.303	0.314	0.183	0.185	0.471	0.243	0.117	0.092	0.097	0.368	0.839
CGGA_901	18.76	0.049	0.188	0.037	0	0	0	0.1	0.113	0.192	0.183	0.153	0.094	0	0	0.054	0.216	0.039	0.261	0.365	0.265	0.181	0.12	0.129	0.089	0.6
CGGA_194	18.7	0.085	0.225	0.109	0	0.037	0.038	0.132	0.13	0.218	0.096	0.005	0.153	0	0.072	0.279	0.183	0.076	0.008	0.196	0.181	0.164	0.029	0.187	0.187	0.502
CGGA_P111	18.65	0.068	0.23	0.117	0	0	0	0.1	0.116	0.342	0.106	0.047	0.139	0	0.015	0.252	0.154	0.032	0.171	0.298	0.214	0.158	0.101	0.137	0.132	0.504
CGGA_1791	18.62	0.046	0.025	0.213	0.02	0.072	0	0.139	0.207	0.124	0.136	0.047	0.096	0	0.018	0.288	0.136	0.073	0.385	0.422	0.128	0.129	0.027	0.149	0.083	0.585
CGGA_1854	18.51	0.034	0.196	0.025	0.021	0.019	0.02	0.09	0.105	0.149	0.061	0.035	0.031	0.025	0.063	0.074	0.45	0.117	0.271	0.505	0.245	0.121	0.145	0	0.067	0.69
CGGA_1608	18.29	0	0.121	0.49	0.12	0.161	0.114	0.342	0.323	0.369	0	0.343	0	0.083	0	0.416	0.363	0.119	0.025	0.427	0.278	0	0.204	0.187	0.443	0.782
CGGA_1048	18.06	0.041	0.223	0.211	0.024	0.146	0.029	0.095	0.163	0.21	0.091	0.042	0.032	0	0	0.372	0.287	0.051	0.17	0.431	0.303	0.054	0.056	0.168	0.156	0.63
CGGA_P266	17.72	0.004	0	0.135	0	0.133	0.097	0.226	0.298	0	0.251	0.059	0.064	0.017	0.03	0.087	0.129	0.085	0.271	0.336	0.146	0.151	0.026	0.163	0.005	0.5
CGGA_1264	17.47	0.049	0.205	0.058	0	0.185	0.022	0.115	0.087	0.146	0.107	0.073	0.125	0.013	0.048	0.159	0.241	0.088	0.202	0.374	0.258	0.11	0.08	0.178	0.084	0.597
CGGA_P501	17.32	0.049	0.123	0	0	0	0	0.184	0.106	0.206	0.169	0	0.09	0	0.112	0.141	0.325	0.145	0.13	0.447	0.179	0.189	0	0.05	0.077	0.654
CGGA_1502	17.13	0	0.185	0.305	0.006	0.167	0	0.013	0.041	0.391	0.096	0.154	0.01	0.051	0.043	0.247	0.239	0.08	0.233	0.464	0.317	0.081	0.198	0.121	0.196	0.673
CGGA_P176	16.95	0.106	0.228	0.03	0	0	0.007	0.109	0.126	0.099	0.117	0.082	0.139	0	0	0.184	0.025	0.029	0.12	0.266	0.208	0.149	0.107	0.126	0.157	0.42
CGGA_1488	16.91	0.106	0.208	0.008	0	0	0	0.159	0.127	0.158	0.139	0	0.142	0	0.01	0.165	0.21	0.059	0.104	0.3	0.245	0.153	0.06	0.137	0.091	0.505
CGGA_1680	16.76	0	0.18	0.381	0.119	0.25	0.083	0.171	0.131	0.343	0.055	0.104	0	0.058	0	0.259	0.427	0.12	0.322	0.581	0.279	0.039	0.12	0.147	0.167	0.809
CGGA_1696	16.62	0	0	0.303	0.087	0.133	0	0.107	0.271	0.24	0.194	0.181	0.093	0	0	0.195	0.151	0.051	0.319	0.444	0.188	0.146	0.04	0.176	0.119	0.62
CGGA_P163	16.56	0	0.135	0.31	0.09	0.035	0.048	0.273	0.165	0.529	0.115	0.202	0.066	0.06	0	0.422	0.361	0.112	0.039	0.392	0.194	0.117	0.124	0.177	0.277	0.707
CGGA_1508	16.56	0	0.167	0.228	0	0.22	0	0.072	0.109	0.312	0.086	0.084	0.062	0.015	0.058	0.158	0.338	0.063	0.254	0.522	0.333	0.098	0.094	0.096	0.103	0.702
CGGA_474	16.04	0.029	0.277	0.16	0.014	0.231	0.094	0.091	0.163	0.109	0.133	0.006	0.002	0.087	0	0.108	0.191	0.135	0.153	0.314	0.277	0.086	0.226	0.039	0.086	0.498
CGGA_P326	15.98	0.029	0.201	0	0	0.084	0.021	0.068	0.053	0.15	0.173	0.105	0.087	0.039	0.088	0.092	0.221	0.171	0.165	0.365	0.195	0.143	0	0.177	0.116	0.659
CGGA_P27	15.86	0.089	0.244	0.018	0	0	0	0.099	0.108	0.173	0.122	0.001	0.128	0	0	0.195	0.18	0.069	0.098	0.262	0.238	0.147	0.078	0.132	0.121	0.484
CGGA_P505	15.77	0.063	0.168	0.019	0	0.025	0.021	0.14	0.069	0.211	0.139	0	0.087	0	0.126	0.21	0.214	0.135	0.097	0.308	0.204	0.18	0.014	0.101	0.162	0.594
CGGA_1562	15.7	0.056	0.258	0.032	0	0.037	0	0.027	0.105	0.166	0.124	0.216	0.137	0.01	0	0.243	0.115	0.095	0.133	0.25	0.283	0.089	0.096	0.136	0.153	0.488
CGGA_503	15.68	0.104	0.228	0.133	0	0	0	0.082	0.092	0	0.099	0.113	0.114	0	0.057	0.264	0.199	0.049	0.079	0.324	0.158	0.136	0.098	0.174	0.16	0.498
CGGA_1154	15.41	0.034	0.179	0.141	0.033	0.108	0.026	0.173	0.04	0.216	0.138	0.032	0.089	0.009	0.073	0.156	0.326	0.09	0.161	0.369	0.218	0.256	0.016	0.178	0.082	0.713
CGGA_P104	15.38	0	0	0.238	0.061	0.086	0.103	0.231	0.122	0.203	0.212	0.077	0.137	0.005	0.011	0.008	0.171	0.095	0.271	0.379	0.122	0.144	0.088	0.088	0.094	0.579
CGGA_1440	15.37	0.059	0.228	0.101	0	0	0.021	0.122	0.112	0.188	0.076	0.101	0.138	0	0.024	0.241	0.153	0.061	0.132	0.325	0.257	0.121	0.106	0.125	0.113	0.5
CGGA_1126	15.17	0.039	0.243	0.174	0.001	0.155	0	0.039	0.101	0.314	0.008	0.155	0.025	0.08	0.02	0.136	0.291	0.126	0.172	0.408	0.263	0.063	0.175	0.105	0.144	0.611
CGGA_P108	15.11	0.073	0.196	0.042	0	0.25	0.109	0.193	0.06	0.022	0.131	0	0.115	0	0	0.175	0.293	0.067	0.21	0.355	0.166	0.132	0.128	0.169	0.095	0.578
CGGA_1350	14.75	0.017	0.073	0.034	0	0	0.016	0.085	0.197	0.295	0.187	0.071	0.141	0	0.006	0.238	0.048	0.081	0.208	0.261	0.203	0.157	0.122	0.15	0.11	0.473
CGGA_1592	14.71	0.076	0.203	0.045	0	0.071	0.064	0.166	0.087	0.283	0.207	0.068	0.148	0	0.022	0.223	0.137	0.069	0.136	0.177	0.176	0.197	0.108	0.105	0.138	0.481
CGGA_1152	14.45	0	0.159	0.432	0.054	0.119	0	0.045	0.06	0.47	0.05	0.204	0	0.033	0.005	0.361	0.341	0.11	0.321	0.589	0.325	0	0.219	0.108	0.272	0.803
CGGA_P31	14.44	0	0.22	0.402	0.05	0.136	0	0	0.023	0.289	0.217	0.274	0	0	0.006	0.402	0.155	0.052	0.177	0.468	0.377	0.062	0.156	0.12	0.272	0.654
CGGA_157	14.41	0.051	0.147	0	0	0.176	0.072	0.121	0.031	0.143	0.121	0.066	0.104	0.039	0.067	0.092	0.294	0.191	0.15	0.337	0.201	0.172	0.002	0.17	0.161	0.711
CGGA_1463	13.98	0.089	0.225	0	0	0	0	0.125	0.153	0.194	0.153	0.004	0.171	0	0	0.183	0.212	0.048	0.168	0.277	0.225	0.127	0.059	0.107	0.077	0.483
CGGA_1121	13.96	0.026	0.188	0	0	0.101	0.073	0.109	0.087	0.201	0.14	0.11	0.101	0.02	0.079	0.058	0.227	0.186	0.045	0.26	0.155	0.196	0.008	0.128	0.112	0.555
CGGA_1902	13.85	0.019	0.263	0.179	0.012	0.166	0	0.051	0.091	0.237	0.032	0.09	0.071	0.07	0	0.194	0.237	0.084	0.198	0.342	0.336	0.095	0.142	0.126	0.176	0.62
CGGA_663	13.79	0.11	0.232	0.153	0	0	0	0.118	0.163	0.106	0.109	0	0.191	0	0.022	0.251	0.099	0.039	0.059	0.233	0.208	0.142	0.058	0.185	0.143	0.431
CGGA_P13	13.76	0.107	0.232	0	0	0	0.061	0.177	0.1	0.124	0.106	0.057	0.194	0	0.016	0.23	0.076	0.077	0.094	0.121	0.222	0.121	0.073	0.171	0.138	0.397
CGGA_1398	13.74	0.057	0.15	0	0	0.047	0.072	0.167	0	0.203	0.163	0.09	0.096	0.005	0.106	0.139	0.246	0.149	0.129	0.305	0.152	0.182	0.016	0.167	0.103	0.608
CGGA_492	13.68	0	0.187	0.359	0.092	0.174	0.002	0.132	0.149	0.489	0.141	0.082	0	0	0.02	0.412	0.52	0.191	0.097	0.521	0.172	0.076	0.042	0.162	0.239	0.839
CGGA_1524	13.62	0.024	0.232	0.07	0.043	0.134	0.023	0.086	0.081	0.235	0.073	0.034	0.12	0.025	0.063	0.221	0.191	0.138	0.071	0.268	0.207	0.145	0.034	0.158	0.203	0.586
CGGA_288	13.54	0	0.181	0.354	0.056	0.14	0	0.098	0.096	0.399	0.116	0.015	0.03	0	0.049	0.372	0.388	0.073	0.166	0.492	0.231	0.133	0.074	0.079	0.211	0.752
CGGA_P145	13.48	0.049	0.222	0.208	0	0.108	0.005	0	0.104	0.173	0.085	0.071	0.109	0	0.062	0.212	0.219	0.037	0.167	0.424	0.245	0.102	0.133	0.135	0.108	0.558
CGGA_1703	13.36	0.02	0.215	0.044	0	0.119	0	0.066	0.068	0.149	0.193	0.058	0.023	0.042	0.044	0.082	0.293	0.123	0.318	0.519	0.307	0.091	0.092	0.045	0.081	0.691
CGGA_P508	13.33	0.084	0.167	0.113	0	0	0.034	0.217	0.101	0.247	0.121	0	0.104	0	0.053	0.298	0.22	0.119	0.043	0.28	0.134	0.169	0.028	0.048	0.223	0.524
CGGA_1477	13.3	0.03	0.204	0.175	0.015	0.082	0.017	0.078	0.004	0.238	0.112	0.004	0.083	0.036	0.046	0.092	0.319	0.124	0.23	0.441	0.338	0.101	0.075	0.137	0.116	0.702
CGGA_P23	13.23	0.023	0	0.13	0.038	0	0.035	0.111	0.121	0.191	0.181	0	0.183	0	0.017	0.111	0.257	0.055	0.391	0.413	0.195	0.193	0	0.105	0.044	0.643
CGGA_1880	12.77	0.037	0.214	0.01	0	0.011	0.058	0.079	0.062	0.237	0.135	0.115	0.105	0.06	0.053	0.159	0.19	0.171	0.144	0.264	0.186	0.154	0.052	0.113	0.139	0.578
CGGA_P103	12.74	0.093	0.218	0.063	0	0.073	0.032	0.124	0.109	0.183	0.094	0.054	0.155	0	0.007	0.232	0.064	0.059	0.118	0.207	0.243	0.144	0.092	0.146	0.186	0.454
CGGA_1014	12.66	0.063	0.253	0.127	0.008	0.162	0	0	0.068	0.276	0.095	0.042	0.06	0.058	0	0.293	0.28	0.096	0.219	0.41	0.222	0.051	0.105	0.164	0.12	0.608
CGGA_1417	12.52	0.132	0.213	0.155	0	0	0	0	0.08	0.238	0.275	0	0.155	0	0	0.29	0.159	0.005	0.172	0.277	0.241	0.17	0.083	0.078	0.165	0.492
CGGA_1718	12.39	0.06	0.234	0.212	0.001	0.103	0.001	0.053	0.089	0.213	0.08	0.137	0.032	0.037	0	0.145	0.22	0.068	0.238	0.404	0.294	0.106	0.166	0.113	0.184	0.633
CGGA_634	12.17	0.121	0.223	0.055	0	0.024	0.009	0.12	0.139	0.043	0.161	0.061	0.154	0	0.057	0.215	0.024	0.021	0.082	0.228	0.234	0.147	0.059	0.171	0.134	0.405
CGGA_621	12.06	0	0.195	0.438	0.01	0.093	0.052	0.08	0.123	0.288	0.097	0.057	0.045	0.061	0.036	0.219	0.178	0.145	0.116	0.206	0.25	0.152	0.216	0.061	0.182	0.547
CGGA_1527	12.03	0.053	0.242	0.175	0.051	0.055	0	0.104	0.163	0.117	0.076	0.059	0.066	0.005	0.016	0.15	0.281	0.066	0.168	0.456	0.29	0.099	0.101	0.109	0.083	0.603
CGGA_P483	11.75	0	0.148	0.256	0.002	0.07	0.006	0.172	0.153	0.305	0.098	0	0.076	0	0.037	0.329	0.402	0.121	0.104	0.463	0.125	0.17	0.06	0.104	0.21	0.72
CGGA_1473	11.62	0	0	0.515	0	0.049	0.255	0.496	0.12	0	0.402	0.158	0	0	0.123	0.257	0.161	0.474	0	0.192	0.475	0.23	0.129	0.339	0.244	0.896
CGGA_1339	11.45	0.106	0.201	0.058	0	0	0.026	0.166	0.122	0.168	0.13	0	0.146	0	0.025	0.166	0.181	0.063	0.152	0.27	0.223	0.134	0.125	0.099	0.129	0.487
CGGA_809	11.43	0.065	0.228	0.101	0	0	0.038	0.098	0.118	0.186	0.099	0.053	0.093	0	0.003	0.149	0.266	0.092	0.252	0.38	0.265	0.14	0.091	0.1	0.11	0.624
CGGA_P286	11.31	0.039	0.221	0.047	0	0.217	0.091	0.045	0.119	0.245	0.127	0.069	0.165	0.069	0.07	0.137	0.145	0.112	0.086	0.16	0.232	0.152	0.111	0.163	0.17	0.517
CGGA_1700	10.93	0	0.183	0.26	0	0.226	0	0.064	0.076	0.272	0.144	0.043	0.037	0.056	0.051	0.233	0.314	0.076	0.273	0.493	0.329	0.066	0.16	0.101	0.153	0.702
CGGA_P615	10.84	0.077	0.165	0.051	0	0.01	0.008	0.199	0.078	0.147	0.146	0	0.145	0	0.089	0.279	0.19	0.099	0.04	0.197	0.102	0.193	0.011	0.174	0.183	0.5
CGGA_1809	10.68	0.003	0.296	0.344	0	0.124	0	0.087	0.147	0.284	0.079	0.003	0.017	0.044	0	0.403	0.354	0.033	0.188	0.328	0.204	0.076	0.134	0.106	0.232	0.591
CGGA_1618	10.6	0.053	0.249	0.133	0	0.006	0.004	0.056	0.061	0.215	0.075	0.069	0.105	0.048	0	0.135	0.257	0.119	0.196	0.329	0.292	0.116	0.11	0.108	0.137	0.604
CGGA_507	10.53	0.106	0.212	0.074	0	0.008	0.007	0.11	0.092	0.144	0.132	0.116	0.144	0	0.062	0.344	0.082	0.091	0.037	0.201	0.08	0.199	0	0.196	0.183	0.454
CGGA_799	10.49	0.124	0.169	0.003	0	0.028	0.085	0.151	0.047	0.157	0.162	0.118	0.147	0	0.029	0.273	0.103	0.096	0.071	0.107	0.16	0.191	0.104	0.143	0.175	0.444
CGGA_D28	10.41	0.096	0.194	0	0	0	0.054	0.119	0.133	0.216	0.142	0.055	0.136	0	0	0.081	0.204	0.081	0.222	0.274	0.281	0.127	0.072	0.103	0.096	0.54
CGGA_P392	10.29	0.064	0.175	0.008	0	0	0.033	0.177	0.065	0.242	0.196	0.059	0.174	0	0.037	0.165	0.139	0.083	0.106	0.206	0.199	0.179	0.035	0.129	0.15	0.505
CGGA_652	10.13	0.041	0.218	0.02	0	0.06	0.041	0.139	0.131	0.176	0.116	0.01	0.064	0	0.066	0.297	0.269	0.126	0.077	0.307	0.144	0.162	0.029	0.145	0.219	0.615
CGGA_1305	9.98	0	0.221	0.127	0.045	0.176	0.003	0.092	0.084	0.232	0.021	0.211	0.048	0.055	0	0.106	0.328	0.1	0.249	0.5	0.268	0.072	0.13	0.142	0.144	0.701
CGGA_P298	9.95	0.045	0.168	0.008	0	0.125	0.015	0.108	0.095	0.246	0.166	0.001	0.098	0.037	0.056	0.118	0.287	0.132	0.124	0.308	0.177	0.178	0.061	0.17	0.145	0.645
CGGA_P265	9.92	0	0	0.035	0	0.032	0.092	0.226	0.214	0.02	0.244	0.139	0.128	0	0.012	0.041	0.078	0.091	0.234	0.351	0	0.229	0.093	0.109	0	0.425
CGGA_1660	9.84	0.053	0.259	0.437	0	0.034	0	0.219	0.148	0.004	0.067	0	0	0.006	0.105	0.297	0.063	0.219	0.023	0	0.39	0.121	0.03	0.118	0.179	0.433
CGGA_1012	9.75	0	0.136	0.051	0.01	0.209	0	0.144	0.061	0.168	0.122	0.016	0.031	0.036	0.143	0.208	0.363	0.135	0.276	0.48	0.166	0.139	0	0.077	0.029	0.706
CGGA_1311	9.74	0.082	0.264	0	0	0	0.025	0.075	0.073	0.195	0.167	0	0.154	0.034	0	0.256	0.254	0.128	0.202	0.184	0.15	0.158	0.012	0.146	0.144	0.579
CGGA_1704	9.59	0.006	0.141	0.044	0	0.25	0.024	0.138	0.037	0.123	0.066	0.058	0.094	0.09	0.071	0	0.33	0.14	0.271	0.499	0.289	0.108	0.115	0.121	0.075	0.713
CGGA_825	9.38	0.017	0.201	0.104	0.049	0	0.091	0.159	0.102	0.203	0.127	0.106	0.097	0.006	0.081	0.159	0.302	0.129	0.12	0.335	0.188	0.167	0.075	0.03	0.12	0.59
CGGA_1431	9.37	0.063	0.218	0.185	0.033	0.175	0	0.075	0.065	0.15	0.059	0.038	0.068	0.041	0.011	0.136	0.277	0.09	0.223	0.43	0.299	0.112	0.122	0.129	0.095	0.643
CGGA_1362	9.34	0.066	0.26	0.337	0.057	0	0	0	0.15	0.423	0.112	0	0.006	0	0	0.422	0.316	0.078	0.214	0.401	0.232	0.092	0.108	0.101	0.261	0.659
CGGA_1413	9.24	0.105	0.243	0.117	0	0	0	0.113	0.117	0.104	0.135	0.111	0.161	0	0	0.249	0.139	0.034	0.093	0.306	0.205	0.124	0.032	0.134	0.149	0.461
CGGA_358	9.12	0	0.176	0.253	0.051	0.107	0	0.049	0.025	0.346	0.182	0.082	0.031	0.018	0.039	0.291	0.311	0.162	0.125	0.489	0.18	0.124	0.023	0.172	0.27	0.777
CGGA_336	9.08	0.014	0.222	0.17	0	0.086	0.035	0	0.115	0.283	0.163	0.265	0.118	0.077	0.073	0.236	0.198	0.081	0.07	0.159	0.151	0.15	0.114	0.149	0.214	0.497
CGGA_1528	8.96	0	0.224	0.208	0.007	0.195	0.02	0	0.124	0.293	0.019	0.076	0.058	0.087	0.06	0.273	0.367	0.119	0.238	0.433	0.236	0.088	0.107	0.132	0.166	0.692
CGGA_P271	8.95	0.05	0.118	0.038	0.016	0	0.041	0.117	0.205	0.191	0.202	0	0.121	0	0.009	0.088	0.167	0.052	0.257	0.282	0.263	0.145	0.04	0.141	0.047	0.526
CGGA_1686	8.92	0.006	0.23	0.24	0	0.164	0.031	0.036	0.152	0.151	0.037	0.003	0.04	0.063	0	0.171	0.313	0.153	0.21	0.398	0.293	0.129	0.162	0.074	0.143	0.666
CGGA_1598	8.9	0	0.185	0.151	0.004	0.183	0.08	0.1	0.106	0.063	0.113	0.028	0.016	0.048	0.007	0.159	0.496	0.127	0.245	0.581	0.147	0.079	0.148	0.076	0.114	0.725
CGGA_1553	8.89	0.101	0.208	0.096	0	0	0.008	0.123	0.088	0.113	0.12	0.079	0.103	0	0.069	0.284	0.116	0.092	0.049	0.262	0.097	0.177	0	0.19	0.182	0.494
CGGA_P128	8.85	0.113	0.243	0.128	0	0	0	0	0.133	0.116	0.081	0	0.148	0	0.058	0.295	0.108	0.036	0.144	0.291	0.221	0.126	0.105	0.169	0.162	0.489
CGGA_1300	8.76	0.096	0.205	0.117	0.066	0.007	0.021	0.1	0.114	0.153	0.083	0.079	0.076	0	0.025	0.176	0.286	0.083	0.245	0.408	0.293	0.093	0.07	0.088	0.1	0.62
CGGA_2013	8.67	0.023	0.188	0	0.008	0.132	0.02	0.003	0.06	0.321	0.169	0	0.125	0	0.129	0.116	0.336	0.126	0.193	0.399	0.178	0.145	0.009	0.053	0.042	0.625
CGGA_1063	8.53	0.051	0.047	0.023	0	0	0.008	0.175	0.199	0.238	0.236	0.161	0.141	0	0.01	0.037	0.12	0.024	0.249	0.246	0.212	0.186	0.099	0.129	0.079	0.484
CGGA_1087	8.4	0.094	0.231	0.089	0	0	0.036	0.074	0.135	0.17	0.171	0.017	0.144	0.019	0	0.227	0.125	0.084	0.132	0.103	0.278	0.116	0.141	0.137	0.149	0.438
CGGA_721	8.37	0.086	0.204	0.044	0	0	0	0.112	0.135	0.117	0.125	0.096	0.071	0	0.009	0.237	0.264	0.035	0.141	0.479	0.209	0.132	0.034	0.128	0.109	0.582
CGGA_P306	8.31	0.051	0.198	0	0	0.199	0.093	0.114	0.081	0.206	0.121	0.071	0.152	0.068	0.042	0.186	0.142	0.133	0.096	0.14	0.182	0.164	0.054	0.2	0.21	0.538
CGGA_1583	8.26	0.065	0.269	0.157	0	0.223	0	0	0.084	0.134	0.069	0.026	0.12	0.031	0.016	0.33	0.141	0.072	0.177	0.314	0.205	0.111	0.048	0.214	0.18	0.55
CGGA_P151	8.25	0.053	0.26	0.263	0.005	0.193	0	0.049	0.084	0.191	0.066	0.006	0.045	0.041	0.008	0.281	0.165	0.057	0.199	0.38	0.283	0.091	0.116	0.133	0.224	0.596
CGGA_P86	8.22	0.072	0.215	0.044	0	0.06	0.037	0.118	0.129	0.108	0.162	0.003	0.189	0	0.014	0.136	0.086	0.037	0.245	0.207	0.236	0.185	0.113	0.14	0.083	0.474
CGGA_1002	8.19	0.076	0.232	0.189	0	0.182	0	0.053	0.079	0.15	0.028	0.028	0.062	0.059	0.01	0.302	0.241	0.094	0.172	0.405	0.228	0.081	0.091	0.133	0.174	0.594
CGGA_1642	8.18	0	0.166	0.131	0	0.166	0.02	0.1	0.068	0.119	0.117	0.081	0.058	0.052	0.055	0.058	0.271	0.139	0.27	0.409	0.302	0.13	0.145	0.122	0.144	0.695
CGGA_112	8.07	0.048	0.204	0	0	0.038	0.003	0	0.118	0.123	0.138	0.103	0.033	0.013	0.082	0.112	0.234	0.091	0.233	0.409	0.234	0.134	0.165	0.083	0.05	0.571
CGGA_1664	8.01	0.071	0.24	0.162	0	0.189	0.023	0	0.127	0.152	0.067	0.036	0.109	0.015	0.056	0.287	0.163	0.068	0.095	0.284	0.268	0.112	0.075	0.176	0.198	0.53
CGGA_1082	7.93	0.061	0.203	0.108	0	0.123	0	0.037	0.07	0.139	0.133	0.087	0.088	0.084	0.018	0.111	0.325	0.127	0.184	0.378	0.276	0.098	0.11	0.111	0.134	0.635
CGGA_P438	7.9	0.01	0.176	0.045	0	0.194	0.002	0.183	0.073	0.242	0.164	0	0.154	0	0.075	0.3	0.261	0.087	0.09	0.299	0.201	0.134	0.039	0.137	0.137	0.571
CGGA_D19	7.88	0.047	0.148	0	0	0.161	0.097	0.17	0.081	0.164	0.149	0.178	0.222	0.014	0	0.181	0.116	0.13	0.08	0.108	0.177	0.166	0.067	0.206	0.143	0.477
CGGA_1714	7.87	0	0.194	0.385	0.09	0.156	0	0.052	0.098	0.308	0.043	0.15	0.006	0.031	0	0.293	0.375	0.087	0.263	0.553	0.287	0.075	0.157	0.104	0.178	0.747
CGGA_P179	7.85	0.123	0.224	0.047	0	0	0.015	0.114	0.158	0.059	0.128	0.09	0.125	0	0.059	0.248	0.032	0.038	0.142	0.216	0.207	0.135	0.123	0.166	0.14	0.418
CGGA_1345	7.84	0	0.138	0.367	0.017	0.113	0	0	0.067	0.345	0.181	0.094	0.014	0.065	0	0.185	0.466	0.111	0.263	0.592	0.289	0.069	0.155	0.121	0.245	0.838
CGGA_1303	7.82	0.087	0.09	0.099	0	0.037	0	0	0.19	0.125	0.163	0.136	0.099	0	0.055	0.122	0.001	0.087	0.214	0.241	0.172	0.157	0.082	0.195	0.079	0.446
CGGA_1335	7.74	0.055	0.25	0.127	0	0.148	0.027	0.053	0.104	0.187	0.05	0.002	0.09	0.022	0.026	0.274	0.196	0.073	0.139	0.354	0.274	0.09	0.093	0.136	0.217	0.575
CGGA_863	7.69	0.111	0.197	0.157	0	0	0.065	0.052	0.189	0.081	0.131	0.113	0.101	0	0.018	0.221	0.167	0.089	0.154	0.281	0.229	0.167	0.071	0.133	0.126	0.523
CGGA_1747	7.58	0	0.119	0.247	0.029	0.173	0	0.103	0.053	0.222	0.054	0.096	0.001	0.087	0.044	0	0.45	0.171	0.345	0.594	0.265	0.106	0.148	0.09	0.094	0.822
CGGA_1513	7.56	0.037	0.18	0	0	0.105	0.049	0.082	0.073	0.182	0.13	0.053	0.14	0.052	0.073	0.136	0.217	0.159	0.003	0.229	0.181	0.167	0.04	0.159	0.199	0.557
CGGA_1655	7.56	0	0.2	0.181	0.01	0.077	0	0.062	0.063	0.178	0.117	0.094	0	0.062	0.075	0.14	0.335	0.088	0.277	0.474	0.286	0.13	0.142	0.065	0.108	0.686
CGGA_2129	7.52	0.026	0.17	0.113	0	0.078	0.04	0.146	0.123	0.266	0.163	0.009	0.105	0	0.063	0.191	0.259	0.163	0.128	0.211	0.211	0.174	0.077	0.073	0.161	0.585
CGGA_482	7.5	0.037	0.221	0.276	0	0.101	0	0.062	0.204	0.357	0.078	0.054	0.069	0.015	0	0.197	0.324	0.058	0.144	0.421	0.261	0.085	0.157	0.138	0.191	0.631
CGGA_1161	7.49	0.037	0.238	0.162	0.022	0.136	0.039	0.038	0.064	0.127	0.062	0.091	0.04	0.059	0.045	0.277	0.187	0.1	0.085	0.282	0.294	0.081	0.107	0.139	0.231	0.544
CGGA_P399	7.41	0.025	0.22	0.044	0	0.023	0.068	0.141	0.136	0.232	0.128	0.198	0.166	0	0.035	0.216	0.076	0.108	0.06	0.199	0.169	0.149	0.085	0.176	0.215	0.489
CGGA_883	7.4	0.065	0.205	0.002	0	0	0.059	0.11	0.102	0.217	0.116	0	0.124	0	0.112	0.208	0.198	0.124	0.104	0.244	0.145	0.168	0.022	0.15	0.186	0.559
CGGA_P315	7.35	0.08	0.219	0.094	0	0.135	0.043	0.088	0.05	0.201	0.107	0.005	0.09	0.08	0.049	0.216	0.195	0.222	0.025	0.199	0.159	0.161	0.081	0.164	0.203	0.563
CGGA_P83	7.34	0.039	0.166	0.131	0	0.208	0	0.069	0.151	0.266	0.062	0.041	0.058	0.024	0.02	0.004	0.426	0.11	0.247	0.531	0.24	0.091	0.125	0.113	0.046	0.702
CGGA_1497	7.32	0.085	0.242	0.006	0	0	0.091	0.164	0.164	0.093	0.12	0.095	0.115	0	0.022	0.1	0.193	0.121	0.163	0.212	0.195	0.128	0.122	0.081	0.086	0.459
CGGA_P416	7.12	0.052	0.17	0	0	0.069	0.059	0.167	0.078	0.233	0.152	0.018	0.161	0	0.075	0.197	0.143	0.126	0.04	0.182	0.156	0.185	0.01	0.171	0.169	0.497
CGGA_720	7.12	0.052	0.208	0.037	0	0.02	0.035	0.055	0.167	0.263	0.101	0.148	0.093	0.068	0.034	0.267	0.091	0.144	0.086	0.155	0.224	0.16	0.071	0.146	0.164	0.495
CGGA_1018	7	0.114	0.221	0	0	0	0.081	0.093	0.06	0.164	0.201	0	0.144	0.007	0.059	0.172	0.096	0.135	0.119	0.136	0.121	0.191	0.044	0.135	0.131	0.452
CGGA_1552	6.97	0.023	0.211	0.038	0	0.179	0.017	0.026	0.113	0.178	0.094	0.073	0.149	0.06	0.062	0.158	0.247	0.089	0.144	0.342	0.279	0.1	0.125	0.106	0.069	0.536
CGGA_1010	6.85	0.033	0.049	0	0	0.106	0.067	0.182	0.148	0.161	0.152	0.112	0.11	0	0.01	0.008	0.192	0.084	0.269	0.322	0.174	0.188	0.063	0.078	0.057	0.53
CGGA_1127	6.75	0	0.15	0.098	0	0.241	0.046	0.155	0	0.14	0.024	0.061	0.065	0.081	0.085	0.073	0.296	0.143	0.225	0.434	0.28	0.114	0.11	0.162	0.109	0.685
CGGA_1567	6.67	0	0.168	0.502	0.144	0.227	0.053	0.153	0.185	0.409	0	0.091	0	0.056	0	0.401	0.287	0.097	0.097	0.412	0.327	0.008	0.267	0.122	0.426	0.69
CGGA_1829	6.67	0.068	0.231	0.209	0	0.091	0	0	0.086	0.131	0.139	0.092	0.036	0.011	0.024	0.347	0.181	0.062	0.18	0.337	0.225	0.102	0.135	0.126	0.181	0.542
CGGA_P21	6.63	0.016	0.237	0.049	0	0.102	0.01	0.072	0.084	0.154	0.093	0.066	0.033	0.069	0.087	0.085	0.351	0.12	0.253	0.468	0.301	0.104	0.121	0.072	0.037	0.663
CGGA_625	6.61	0.002	0.174	0	0	0.112	0.04	0.108	0.034	0.213	0.089	0.036	0.136	0.066	0.129	0.112	0.272	0.164	0.137	0.308	0.192	0.189	0.033	0.127	0.091	0.626
CGGA_1317	6.58	0.036	0.137	0.03	0	0	0	0.1	0.152	0.254	0.137	0.106	0.099	0	0.058	0.302	0.01	0.081	0.128	0.152	0.226	0.193	0.089	0.193	0.156	0.443
CGGA_724	6.21	0.047	0.201	0.06	0	0.079	0.04	0.112	0.086	0.18	0.107	0	0.123	0.025	0.097	0.284	0.214	0.135	0.064	0.242	0.189	0.164	0	0.175	0.2	0.587
CGGA_1563	6.19	0	0.165	0.381	0.014	0.117	0	0.141	0.221	0.422	0.285	0.296	0.016	0.039	0	0.343	0.187	0.087	0.184	0.479	0.246	0.022	0.188	0.096	0.249	0.603
CGGA_1504	6.17	0	0.177	0.231	0.034	0.147	0	0.065	0.079	0.194	0.127	0.086	0.019	0.048	0.06	0.185	0.199	0.096	0.328	0.512	0.323	0.085	0.132	0.069	0.234	0.718
CGGA_1620	6.06	0.05	0.216	0.143	0	0.141	0.01	0	0.118	0.158	0.065	0.104	0.11	0.029	0.053	0.256	0.173	0.065	0.095	0.306	0.237	0.101	0.123	0.188	0.158	0.515
CGGA_583	6.05	0.034	0.024	0.049	0	0	0.011	0.173	0.223	0.157	0.201	0	0.149	0	0	0.192	0.163	0.065	0.196	0.249	0.202	0.138	0.092	0.122	0.084	0.474
CGGA_889	6.01	0.105	0.273	0.296	0	0	0	0.053	0.179	0.128	0.151	0.044	0.086	0	0	0.274	0	0.032	0.023	0.106	0.28	0.127	0.138	0.124	0.237	0.361
CGGA_1695	5.97	0.029	0.2	0	0	0.069	0.044	0.097	0.098	0.11	0.108	0.275	0.097	0.059	0.05	0.112	0.1	0.159	0.037	0.167	0.2	0.177	0.05	0.139	0.118	0.465
CGGA_28	5.91	0.007	0.189	0.024	0.006	0.039	0.008	0.093	0.121	0.146	0.213	0.109	0.1	0.042	0	0.206	0.241	0.106	0.179	0.347	0.305	0.135	0.082	0.076	0.116	0.585
CGGA_1155	5.86	0	0.153	0.096	0	0.227	0.039	0.131	0.013	0.089	0.067	0.104	0.075	0.067	0.072	0.121	0.266	0.098	0.234	0.397	0.356	0.133	0.137	0.144	0.148	0.69
CGGA_P500	5.69	0.05	0.092	0.032	0	0.06	0.018	0.176	0.077	0.309	0.175	0.008	0.189	0	0.049	0.199	0.2	0.087	0.122	0.306	0.203	0.141	0	0.129	0.144	0.565
CGGA_1737	5.66	0.058	0.193	0.054	0	0.051	0.062	0.096	0.078	0.124	0.209	0.042	0.083	0.045	0.051	0.132	0.2	0.127	0.183	0.309	0.284	0.11	0.128	0.049	0.104	0.531
CGGA_1228	5.66	0.092	0.256	0.232	0	0.069	0	0	0.049	0.301	0.126	0	0.011	0.055	0	0.399	0.264	0.06	0.184	0.356	0.231	0.093	0.074	0.17	0.211	0.61
CGGA_1356	5.65	0.105	0.22	0.012	0	0.061	0.025	0.068	0.118	0.05	0.11	0.064	0.061	0.031	0.12	0.306	0.144	0.1	0.022	0.255	0.071	0.165	0.013	0.179	0.193	0.478
CGGA_1474	5.65	0	0.048	0.082	0	0	0.016	0.079	0.188	0.1	0.217	0.041	0.174	0	0.039	0.181	0.202	0.037	0.295	0.469	0.143	0.13	0.017	0.15	0.017	0.561
CGGA_1137	5.64	0	0.087	0.214	0.022	0.016	0	0.141	0.193	0.144	0.326	0	0.045	0	0.041	0.257	0.221	0.077	0.288	0.401	0.135	0.154	0.085	0.093	0.065	0.558
CGGA_1051	5.63	0.121	0.27	0.127	0	0.117	0	0.009	0.109	0.065	0.1	0	0.097	0.042	0.023	0.346	0.146	0.074	0.128	0.212	0.234	0.115	0.055	0.168	0.154	0.479
CGGA_P181	5.56	0.088	0.135	0.125	0	0	0.016	0.114	0.164	0.098	0.068	0.111	0.087	0	0.008	0.107	0.407	0.126	0.211	0.504	0.302	0.122	0.075	0.096	0.06	0.71
CGGA_1771	5.53	0.123	0.188	0	0	0.032	0.056	0.122	0.081	0.115	0.119	0.126	0.13	0.023	0.083	0.248	0.075	0.114	0.063	0.069	0.127	0.19	0.052	0.194	0.171	0.425
CGGA_1204	5.5	0.084	0.238	0.122	0	0.007	0.081	0.141	0.142	0.2	0.116	0.077	0.149	0.017	0	0.164	0.046	0.045	0.119	0.171	0.248	0.12	0.156	0.12	0.187	0.41
CGGA_P153	5.49	0.054	0.037	0.097	0.005	0.046	0.016	0.045	0.177	0.034	0.138	0.115	0.097	0	0.072	0.072	0.034	0.051	0.189	0.253	0.206	0.198	0.088	0.169	0.035	0.441
CGGA_1721	5.4	0	0.147	0.174	0	0.234	0.049	0.095	0.092	0.178	0.035	0.083	0.025	0.092	0.084	0.162	0.262	0.1	0.224	0.387	0.287	0.124	0.16	0.112	0.149	0.639
CGGA_1207	5.4	0.069	0.262	0.083	0	0.168	0.009	0.049	0.075	0.127	0.062	0	0.13	0.051	0.01	0.308	0.218	0.102	0.126	0.271	0.264	0.097	0.066	0.185	0.185	0.563
CGGA_P568	5.39	0	0.182	0.355	0	0.101	0.013	0.137	0.164	0.302	0.131	0.084	0.104	0	0.045	0.215	0.09	0.103	0.134	0.129	0.327	0.186	0.141	0.071	0.229	0.538
CGGA_P492	5.39	0.04	0.111	0	0	0.041	0.041	0.155	0.045	0.214	0.162	0.066	0.175	0	0.058	0.138	0.276	0.07	0.081	0.263	0.149	0.196	0.082	0.151	0.168	0.575
CGGA_1369	5.38	0.021	0.162	0	0	0.162	0.084	0.102	0.109	0.158	0.065	0.007	0.027	0.081	0.042	0.085	0.317	0.144	0.238	0.419	0.263	0.103	0.102	0.104	0.18	0.687
CGGA_1743	5.36	0.091	0.258	0.202	0	0.085	0	0.059	0.172	0.091	0.072	0.04	0.084	0.036	0.012	0.326	0.119	0.052	0.033	0.229	0.25	0.116	0.096	0.152	0.198	0.447
CGGA_P29	5.33	0.043	0	0.044	0	0	0.101	0.096	0.293	0.058	0.193	0.175	0.13	0	0.074	0.146	0.147	0.137	0.133	0.225	0.086	0.212	0	0.169	0.158	0.537
CGGA_1568	5.2	0.011	0.189	0.295	0.004	0.15	0	0.052	0.069	0.174	0.043	0.133	0.001	0.069	0.032	0.235	0.221	0.1	0.221	0.402	0.336	0.104	0.158	0.097	0.168	0.641
CGGA_1120	5.16	0.03	0.051	0	0	0.019	0	0.151	0.232	0.132	0.205	0.121	0.161	0	0.058	0.19	0.112	0.071	0.214	0.247	0.141	0.148	0.088	0.173	0.002	0.431
CGGA_1569	5.14	0	0.192	0.131	0	0.116	0.073	0.164	0.057	0.156	0.095	0.007	0.104	0.085	0.05	0.197	0.218	0.145	0.24	0.363	0.299	0.11	0.1	0.115	0.152	0.638
CGGA_1132	5.05	0.047	0.159	0.019	0	0.172	0.044	0.106	0.04	0.218	0.132	0.049	0.128	0.046	0.116	0.084	0.261	0.128	0.19	0.265	0.197	0.183	0.013	0.169	0.126	0.645
CGGA_P110	5.02	0.034	0.266	0.385	0	0.089	0	0.068	0.2	0.214	0.109	0.234	0.015	0.053	0	0.327	0.285	0.058	0.105	0.313	0.186	0.071	0.182	0.165	0.162	0.523
CGGA_P604	4.97	0.017	0.125	0.174	0	0.183	0.038	0.125	0.12	0.104	0.155	0	0.15	0.001	0.085	0.162	0.236	0.155	0.134	0.287	0.017	0.2	0.13	0.125	0.128	0.543
CGGA_P98	4.77	0.034	0.231	0.37	0.005	0.108	0	0.022	0.061	0.324	0.031	0.037	0.094	0.024	0.039	0.399	0.172	0.115	0.06	0.315	0.184	0.15	0.065	0.224	0.297	0.644
CGGA_1662	4.77	0.042	0.167	0.169	0	0.201	0.028	0.071	0.1	0.207	0.078	0	0.081	0.063	0.003	0.159	0.274	0.102	0.205	0.354	0.29	0.119	0.175	0.152	0.169	0.647
CGGA_1701	4.73	0.014	0.205	0.124	0	0.171	0.157	0.188	0.088	0.195	0.041	0.072	0.143	0.09	0	0.097	0.107	0.099	0.119	0.215	0.289	0.13	0.165	0.149	0.191	0.505
CGGA_1630	4.71	0	0.177	0.203	0	0.216	0.026	0.099	0.036	0.16	0.088	0.079	0.053	0.06	0.063	0.179	0.201	0.08	0.187	0.413	0.287	0.106	0.145	0.153	0.165	0.619
CGGA_P172	4.68	0.04	0.035	0	0.009	0.004	0.039	0.155	0.199	0.068	0.109	0.124	0.088	0	0.048	0.093	0.128	0.08	0.264	0.321	0.15	0.155	0.073	0.151	0.047	0.504
CGGA_P279	4.65	0.051	0.141	0	0	0.126	0.046	0.075	0.103	0.22	0.096	0.08	0.138	0.088	0.094	0.196	0.13	0.168	0.099	0.164	0.213	0.149	0.084	0.148	0.192	0.535
CGGA_1407	4.54	0.004	0.159	0.244	0	0.248	0.032	0.176	0	0.179	0	0	0.066	0.093	0.048	0.12	0.244	0.158	0.133	0.366	0.295	0.098	0.166	0.215	0.162	0.65
CGGA_2079	4.52	0.043	0.162	0	0	0.127	0.032	0.126	0.109	0.251	0.172	0.104	0.127	0.007	0.035	0.168	0.152	0.105	0.089	0.154	0.193	0.204	0.092	0.082	0.188	0.495
CGGA_1723	4.33	0.033	0.236	0.19	0	0.158	0.057	0.087	0.102	0.158	0.052	0.08	0.098	0.038	0.038	0.273	0.13	0.056	0.125	0.316	0.298	0.097	0.149	0.107	0.18	0.509
CGGA_1677	4.3	0	0.148	0.517	0	0.182	0	0.133	0.087	0.207	0.019	0.17	0	0.038	0.01	0.217	0.142	0.176	0.134	0.361	0.437	0.066	0.248	0.176	0.25	0.678
CGGA_1458	4.21	0.053	0.221	0.066	0	0.077	0.051	0.081	0.055	0.18	0.171	0.198	0.141	0.012	0.093	0.156	0.12	0.105	0.094	0.034	0.166	0.188	0.136	0.161	0.256	0.476
CGGA_1319	4.09	0.033	0.195	0.039	0	0.181	0.088	0.163	0.092	0.103	0.037	0.098	0.043	0.106	0.022	0.091	0.225	0.132	0.232	0.332	0.253	0.109	0.114	0.138	0.17	0.618
CGGA_1877	4.04	0.01	0.184	0.163	0	0.156	0.155	0.194	0	0.263	0.171	0.05	0.104	0.088	0.031	0.199	0.131	0.11	0.078	0.13	0.235	0.161	0.096	0.178	0.22	0.527
CGGA_369	3.95	0.056	0.188	0.12	0	0.108	0	0.037	0.111	0.212	0.083	0.114	0.082	0.053	0.093	0.272	0.157	0.099	0.047	0.317	0.12	0.163	0.006	0.2	0.197	0.552
CGGA_J73	3.8	0.099	0.236	0.106	0	0.191	0.036	0.081	0.084	0.119	0.093	0.175	0.098	0.027	0.035	0.263	0.031	0.04	0.127	0.136	0.2	0.125	0.206	0.159	0.225	0.406
CGGA_1286	3.78	0.002	0.166	0.132	0	0.147	0.028	0.101	0.086	0.165	0.071	0.13	0.098	0.052	0.057	0.132	0.237	0.083	0.21	0.37	0.332	0.107	0.162	0.09	0.087	0.589
CGGA_1731	3.77	0.022	0.182	0.063	0	0.146	0.032	0.053	0.097	0.098	0.065	0.224	0.031	0.084	0.02	0.058	0.297	0.104	0.213	0.416	0.252	0.111	0.147	0.116	0.113	0.631
CGGA_P165	3.74	0.077	0.06	0.003	0	0.19	0.051	0.025	0.234	0	0.129	0.181	0.137	0.003	0.041	0.038	0.052	0.056	0.273	0.245	0.126	0.166	0.13	0.18	0.072	0.455
CGGA_1455	3.74	0.075	0.059	0	0	0	0.066	0.098	0.218	0.184	0.191	0.001	0.165	0	0.036	0.11	0.036	0.044	0.177	0.159	0.199	0.194	0.051	0.131	0.101	0.405
CGGA_1640	3.66	0.059	0.176	0.341	0.02	0.203	0	0.128	0.121	0.118	0.082	0.032	0	0.04	0.017	0.242	0.16	0.134	0.226	0.428	0.376	0.045	0.131	0.14	0.177	0.655
CGGA_1525	3.57	0	0.086	0.429	0.041	0.256	0.03	0.238	0.206	0.335	0.113	0.02	0	0.041	0.035	0.207	0.218	0.224	0.142	0.339	0.379	0.084	0.137	0.222	0.214	0.709
CGGA_1518	3.56	0.095	0.254	0.228	0	0.147	0.059	0.036	0.16	0.18	0.109	0	0	0.01	0	0.305	0.183	0.074	0.263	0.185	0.411	0.078	0.169	0.14	0.121	0.566
CGGA_1184	3.55	0.037	0.174	0.1	0	0.122	0.017	0.075	0.109	0.103	0.142	0.136	0.069	0.024	0.107	0.302	0.162	0.115	0.057	0.291	0.15	0.198	0.008	0.173	0.184	0.564
CGGA_1469	3.41	0.08	0.039	0	0	0	0.079	0.139	0.139	0.149	0.203	0.04	0.168	0	0.03	0.108	0.005	0.076	0.26	0.155	0.205	0.155	0.072	0.133	0.103	0.425
CGGA_1368	3.38	0.065	0.109	0.096	0	0	0	0.081	0.172	0.143	0.174	0.095	0.173	0	0	0.172	0.022	0.04	0.135	0.124	0.16	0.183	0.146	0.164	0.179	0.391
CGGA_1517	3.37	0.044	0.229	0.067	0	0.146	0.048	0.068	0.083	0.138	0.076	0.091	0.105	0.047	0.032	0.198	0.235	0.107	0.18	0.309	0.281	0.093	0.125	0.113	0.124	0.561
CGGA_1653	3.36	0.017	0.172	0.111	0	0.21	0.022	0.094	0.073	0.156	0.025	0.074	0.047	0.09	0.085	0.076	0.234	0.123	0.284	0.395	0.275	0.131	0.13	0.116	0.113	0.65
CGGA_1030	3.29	0.093	0.267	0.164	0	0.099	0	0.033	0.155	0.044	0.093	0.018	0.115	0.058	0.003	0.311	0.08	0.096	0.069	0.148	0.252	0.108	0.096	0.166	0.184	0.429
CGGA_1141	3.14	0.065	0.247	0.154	0	0.203	0	0.022	0.118	0.05	0.065	0.069	0.04	0.023	0.043	0.345	0.158	0.111	0.136	0.366	0.24	0.098	0.089	0.129	0.167	0.546
CGGA_1424	3.09	0.037	0	0.097	0	0.006	0.076	0.175	0.217	0.222	0.152	0.09	0.185	0	0	0.204	0.068	0.083	0.163	0.197	0.253	0.139	0.122	0.197	0.047	0.446
CGGA_P310	3.08	0	0.063	0.116	0	0.152	0	0.148	0	0.116	0.196	0.116	0	0.067	0.153	0.053	0.176	0.238	0.158	0.363	0.259	0.22	0.06	0.147	0.233	0.761
CGGA_1661	3.02	0.008	0.181	0.092	0	0.234	0.016	0.121	0.033	0.101	0.075	0.003	0.039	0.077	0.025	0.016	0.292	0.125	0.281	0.487	0.324	0.089	0.148	0.108	0.109	0.706
CGGA_1863	3.02	0.057	0.181	0.168	0	0.116	0.05	0	0.039	0.255	0.142	0.072	0.101	0.074	0.075	0.152	0.143	0.155	0.048	0.105	0.243	0.162	0.162	0.144	0.22	0.518
CGGA_2081	2.98	0.043	0.18	0.054	0	0.285	0.067	0.178	0.071	0.225	0.18	0	0.163	0	0.011	0.192	0.151	0.098	0.045	0.042	0.199	0.192	0.091	0.203	0.167	0.465
CGGA_P269	2.91	0	0.207	0	0.008	0.155	0.05	0.118	0.058	0.062	0.147	0	0.074	0.123	0.05	0.076	0.23	0.189	0.098	0.34	0.131	0.151	0.096	0.156	0.122	0.601
CGGA_1144	2.88	0.124	0.251	0.159	0	0.117	0	0.015	0.126	0.096	0.113	0.031	0.067	0.042	0.026	0.296	0.048	0.066	0.066	0.21	0.242	0.127	0.076	0.17	0.21	0.443
CGGA_P437	2.81	0.034	0.243	0.268	0	0.141	0.019	0.104	0.153	0.215	0.123	0	0.117	0	0	0.24	0.207	0.04	0.142	0.166	0.274	0.114	0.198	0.102	0.209	0.487
CGGA_1446	2.8	0.041	0.08	0	0	0.038	0.046	0.079	0.217	0.007	0.181	0.042	0.217	0	0	0.13	0.127	0.051	0.184	0.18	0.179	0.172	0.112	0.156	0.046	0.426
CGGA_1939	2.79	0.01	0.172	0.416	0	0.186	0	0.213	0	0.131	0.255	0.025	0	0.04	0.12	0.169	0.19	0.24	0.129	0.277	0.286	0.15	0.051	0.21	0.282	0.748
CGGA_846	2.78	0.01	0.144	0.227	0	0.122	0.036	0.065	0.073	0.166	0.112	0.128	0.01	0.045	0.097	0.275	0.289	0.16	0.105	0.39	0.187	0.159	0.005	0.158	0.224	0.709
CGGA_1903	2.76	0	0.129	0.277	0	0.21	0.059	0.281	0.091	0.035	0.195	0.027	0.031	0.014	0.039	0.109	0.206	0.257	0.144	0.337	0.392	0.091	0.147	0.154	0.182	0.685
CGGA_1651	2.69	0.087	0.214	0.143	0	0.093	0.053	0.064	0.1	0.138	0.105	0	0.098	0.017	0.08	0.323	0.14	0.124	0.028	0.185	0.157	0.164	0.011	0.207	0.247	0.531
CGGA_1162	2.68	0.001	0.121	0.082	0.002	0.253	0	0.145	0	0.056	0.066	0.1	0.045	0.059	0.114	0.042	0.26	0.159	0.234	0.378	0.304	0.094	0.092	0.192	0.152	0.689
CGGA_888	2.66	0.053	0.18	0	0	0.148	0.149	0.23	0.041	0.144	0.186	0.004	0.113	0.015	0.035	0.11	0.125	0.105	0.156	0.137	0.155	0.214	0.114	0.181	0.097	0.496
CGGA_P356	2.62	0	0.115	0.259	0	0.167	0.036	0.097	0.099	0.239	0.096	0.018	0.027	0.104	0.023	0.116	0.454	0.145	0.167	0.405	0.209	0.153	0.154	0.115	0.204	0.785
CGGA_554	2.56	0.002	0.133	0.181	0	0.137	0.031	0.101	0	0.198	0.133	0.138	0.01	0.099	0.082	0.216	0.211	0.133	0.159	0.36	0.183	0.166	0.085	0.101	0.282	0.677
CGGA_1882	2.47	0.02	0.187	0.083	0	0.211	0.033	0.089	0.028	0.142	0.063	0.12	0.065	0.081	0.076	0.164	0.216	0.136	0.161	0.33	0.266	0.097	0.142	0.11	0.155	0.571
CGGA_619	2.36	0.025	0.185	0.155	0	0.046	0.076	0.173	0.146	0.16	0.139	0	0.056	0	0.049	0.182	0.325	0.128	0.168	0.378	0.351	0.194	0	0.076	0.12	0.737
CGGA_P158	2.35	0.083	0.004	0	0	0	0.106	0.156	0.16	0.006	0.094	0.145	0.164	0.001	0.021	0.07	0.09	0.046	0.281	0.246	0.149	0.162	0.081	0.149	0.069	0.463
CGGA_1617	2.34	0.06	0.195	0.098	0	0.166	0.03	0.072	0.079	0.098	0.102	0.045	0.111	0.081	0.05	0.154	0.121	0.079	0.08	0.303	0.303	0.123	0.101	0.147	0.199	0.527
CGGA_P308	2.33	0.056	0.239	0.267	0	0.152	0.016	0	0.111	0.182	0.107	0	0.053	0.051	0.042	0.339	0.149	0.115	0.105	0.302	0.15	0.131	0.102	0.166	0.256	0.583
CGGA_1648	2.31	0	0.102	0.18	0	0.165	0	0.113	0	0.166	0.115	0.027	0.058	0.061	0.097	0.064	0.296	0.145	0.237	0.436	0.268	0.125	0.136	0.145	0.125	0.691
CGGA_882	2.28	0.121	0.194	0.054	0	0	0.012	0.163	0.071	0.059	0.135	0.042	0.134	0	0.068	0.276	0.082	0.089	0.044	0.212	0.081	0.214	0.008	0.182	0.191	0.464
CGGA_1389	2.23	0.036	0.223	0.278	0	0.153	0.039	0.065	0.106	0.262	0.124	0.078	0.058	0.057	0	0.316	0.127	0.062	0.116	0.215	0.298	0.102	0.211	0.12	0.266	0.508
CGGA_1647	2.22	0	0.073	0.215	0	0.176	0	0.087	0.009	0.185	0.077	0.035	0.025	0.067	0.115	0.115	0.229	0.129	0.259	0.459	0.35	0.142	0.166	0.124	0.11	0.7
CGGA_1100	2.2	0.045	0.085	0	0	0.011	0.07	0.214	0.073	0.177	0.235	0.137	0.155	0	0.059	0.018	0.113	0.106	0.128	0.1	0.243	0.183	0.134	0.156	0.117	0.446
CGGA_1309	2.12	0	0.167	0.178	0	0.236	0.031	0.14	0.018	0.177	0.061	0.072	0.061	0.09	0.003	0.098	0.194	0.139	0.237	0.36	0.288	0.092	0.19	0.131	0.213	0.643
CGGA_1447	2.08	0.044	0.002	0	0	0	0.032	0.072	0.168	0.032	0.181	0.163	0.157	0	0.067	0.198	0.117	0.121	0.194	0.278	0	0.212	0	0.201	0.07	0.506
CGGA_1416	2.07	0.008	0.2	0.228	0	0.237	0.06	0.127	0.161	0.055	0.064	0.03	0.041	0.076	0.005	0.114	0.307	0.076	0.181	0.36	0.245	0.101	0.225	0.114	0.133	0.59
CGGA_1383	2.05	0.004	0.148	0.097	0	0.143	0.067	0.052	0.053	0.24	0.102	0.095	0.069	0.096	0.077	0.092	0.211	0.2	0.105	0.247	0.223	0.167	0.081	0.112	0.206	0.624
CGGA_1530	2	0	0.106	0.266	0	0.409	0.117	0.347	0.057	0	0.146	0.133	0	0.008	0	0.053	0.168	0.258	0.142	0.296	0.468	0.145	0.2	0.079	0.053	0.626
CGGA_165	1.93	0	0.112	0.199	0	0.217	0.036	0.131	0.076	0.093	0.009	0.11	0.002	0.095	0.087	0.092	0.173	0.128	0.214	0.388	0.32	0.12	0.166	0.132	0.19	0.648
CGGA_1159	1.85	0.069	0.258	0.173	0	0.222	0	0.015	0.09	0.099	0.058	0.095	0.075	0.017	0.01	0.336	0.161	0.087	0.131	0.373	0.294	0.07	0.042	0.176	0.156	0.563
CGGA_1745	1.82	0.091	0.077	0.044	0	0	0.019	0	0.188	0.024	0.21	0.101	0.202	0.003	0	0.129	0.03	0.049	0.183	0.158	0.103	0.199	0.14	0.19	0.092	0.391
CGGA_1198	1.8	0.089	0.034	0.035	0	0	0.058	0.11	0.151	0.042	0.172	0.157	0.145	0	0.029	0.116	0.096	0.027	0.263	0.324	0.14	0.163	0.071	0.182	0.087	0.498
CGGA_P520	1.75	0.025	0.171	0.206	0	0.258	0.09	0.217	0.125	0.404	0.164	0.035	0.074	0	0	0.37	0.463	0.09	0.076	0.267	0.082	0.115	0.059	0.131	0.286	0.641
CGGA_763	1.54	0.106	0.211	0.203	0	0.018	0.028	0.056	0.067	0	0.202	0.017	0.092	0	0.126	0.314	0.074	0.086	0.082	0.18	0.127	0.244	0	0.206	0.197	0.507
CGGA_1437	1.53	0.082	0.223	0.221	0	0.144	0.003	0.021	0.088	0.243	0.098	0.066	0.092	0.04	0.031	0.328	0.168	0.088	0.018	0.251	0.137	0.172	0.019	0.222	0.219	0.54
CGGA_1589	1.47	0.104	0.228	0.158	0	0	0.02	0.025	0.103	0.211	0.194	0.015	0.12	0	0.059	0.31	0.062	0.065	0.014	0.165	0.103	0.21	0.003	0.187	0.223	0.436
CGGA_1291	1.44	0.032	0.137	0.214	0	0.263	0.064	0.213	0.046	0.113	0.133	0.099	0.061	0.083	0	0.139	0.176	0.136	0.105	0.247	0.363	0.067	0.145	0.235	0.17	0.583
CGGA_1594	1.42	0.017	0.168	0.438	0.024	0.252	0.055	0.345	0	0	0.13	0.055	0	0.018	0.149	0.176	0.208	0.257	0.017	0.234	0.289	0.117	0.027	0.25	0.267	0.695
CGGA_1557	1.35	0.047	0.169	0.11	0	0.182	0.035	0.028	0.088	0.169	0.152	0.175	0.094	0.043	0	0.134	0.166	0.088	0.16	0.293	0.302	0.099	0.151	0.139	0.157	0.547
CGGA_1579	1.33	0.031	0.159	0.199	0.014	0.233	0.095	0.182	0.116	0.043	0.02	0.034	0.036	0.094	0.081	0.197	0.061	0.153	0.107	0.262	0.287	0.088	0.108	0.153	0.186	0.505
CGGA_1482	1.31	0	0.138	0.23	0	0.169	0	0.083	0	0.176	0.163	0	0.031	0.064	0.102	0.127	0.319	0.113	0.256	0.518	0.304	0.13	0.159	0.1	0.132	0.728
CGGA_1679	1.31	0.049	0.185	0.226	0	0.149	0.012	0.095	0.069	0.155	0	0.065	0.101	0.084	0.056	0.222	0.123	0.102	0.041	0.207	0.337	0.081	0.137	0.207	0.225	0.514
CGGA_1610	1.28	0	0.053	0.423	0.091	0.24	0	0.116	0	0.214	0.081	0.222	0	0.034	0.132	0.287	0.182	0.307	0.193	0.403	0.236	0.081	0.106	0.159	0.339	0.805
CGGA_1037	1.27	0.023	0.15	0.234	0	0.217	0.012	0.051	0.067	0.133	0.084	0.08	0.076	0.078	0.073	0.169	0.155	0.127	0.186	0.295	0.344	0.098	0.131	0.183	0.183	0.611
CGGA_1588	1.26	0	0.009	0.52	0.08	0.284	0.073	0.252	0	0.129	0.018	0.222	0	0.01	0.043	0.179	0.225	0.331	0.293	0.541	0.288	0.081	0.18	0.109	0.277	0.834
CGGA_1786	1.19	0.039	0.167	0.1	0	0.153	0.092	0	0.127	0.306	0.159	0.069	0.115	0.056	0.074	0.053	0.149	0.146	0.105	0.163	0.243	0.174	0.085	0.136	0.191	0.553
CGGA_862	1.17	0.12	0.2	0.131	0	0.129	0.02	0.099	0.074	0.026	0.162	0.002	0.093	0.028	0.086	0.323	0.103	0.105	0.045	0.16	0.106	0.208	0.006	0.22	0.197	0.485
CGGA_1191	1.14	0.086	0.168	0	0	0.159	0.16	0.19	0.097	0.033	0.204	0.164	0.108	0.06	0.027	0.081	0.007	0.155	0.19	0.071	0.181	0.106	0.162	0.112	0.184	0.391
CGGA_P468	1.13	0.031	0.204	0.113	0	0.19	0.056	0.147	0.163	0.235	0.145	0	0.114	0.016	0	0.171	0.061	0.084	0.169	0.168	0.258	0.138	0.174	0.081	0.148	0.431
CGGA_1672	1.1	0.028	0.174	0.16	0	0.176	0	0.054	0.038	0.125	0.057	0.035	0.036	0.089	0.105	0.135	0.181	0.114	0.137	0.327	0.279	0.113	0.158	0.124	0.2	0.573
CGGA_1386	1.09	0	0.118	0.153	0	0.232	0.011	0.131	0.034	0.234	0.023	0.053	0.092	0.104	0.043	0.013	0.298	0.169	0.227	0.492	0.279	0.102	0.167	0.127	0.143	0.715
CGGA_1421	1.07	0.019	0.222	0.328	0	0.176	0	0.076	0.078	0.084	0.066	0.125	0	0.079	0.049	0.294	0.142	0.078	0.157	0.347	0.269	0.085	0.19	0.18	0.262	0.591
CGGA_420	1	0.048	0.137	0.015	0	0.158	0.132	0.151	0.103	0.015	0.183	0.153	0.139	0.017	0.075	0.048	0.146	0.109	0.126	0.108	0.032	0.216	0.123	0.173	0.203	0.472
CGGA_1566	0.9	0	0.185	0.183	0	0.243	0.041	0.054	0.039	0.262	0.075	0.095	0.068	0.089	0.018	0.099	0.152	0.119	0.186	0.211	0.347	0.105	0.234	0.113	0.15	0.537
CGGA_P3	0.81	0.045	0	0	0	0.054	0.059	0.141	0.2	0.107	0.201	0.183	0.178	0	0.063	0	0.059	0.092	0.202	0.12	0.097	0.242	0.018	0.182	0.104	0.466
CGGA_1657	0.81	0.041	0.168	0.158	0	0.234	0.036	0.089	0.012	0.137	0.055	0.087	0	0.046	0.077	0.202	0.264	0.059	0.248	0.372	0.271	0.139	0.115	0.119	0.162	0.635
CGGA_P446	0.8	0.045	0.186	0	0	0.181	0.136	0.21	0.06	0.188	0.185	0.038	0.167	0	0.034	0.095	0.067	0.118	0.099	0	0.198	0.203	0.098	0.168	0.139	0.421
CGGA_P113	0.78	0.133	0.268	0.161	0	0	0.013	0.017	0.144	0.062	0.108	0	0.1	0.002	0.022	0.274	0.071	0.063	0.107	0.234	0.199	0.15	0.093	0.172	0.19	0.461
CGGA_1454	0.76	0.104	0.256	0.126	0	0.151	0.032	0	0.203	0.063	0.058	0	0.096	0.054	0.045	0.28	0.093	0.067	0	0.164	0.219	0.111	0.092	0.184	0.208	0.407
CGGA_1693	0.74	0	0.176	0.407	0	0.166	0.056	0.128	0.14	0.132	0	0.148	0.009	0.07	0.007	0.201	0.207	0.155	0.17	0.285	0.396	0.123	0.183	0.087	0.185	0.625
CGGA_1445	0.71	0	0.062	0	0	0.033	0.175	0.178	0.121	0.227	0.284	0.083	0.161	0.011	0	0	0	0.153	0.311	0.195	0.119	0.229	0.003	0.083	0	0.462
CGGA_887	0.68	0.066	0.203	0.16	0	0.058	0.029	0.038	0.063	0.087	0.167	0.207	0.055	0	0.077	0.288	0.07	0.082	0.086	0.278	0.138	0.185	0	0.183	0.138	0.492
CGGA_P316	0.67	0	0.077	0.246	0	0.264	0.052	0.194	0	0.027	0.119	0.064	0	0.089	0.173	0.166	0.165	0.227	0.124	0.33	0.177	0.155	0.061	0.246	0.236	0.704
CGGA_1649	0.63	0	0.105	0.44	0	0.242	0.02	0.123	0.054	0.209	0.166	0.179	0	0.03	0.006	0.049	0.286	0.142	0.169	0.395	0.371	0.149	0.188	0.101	0.231	0.717
CGGA_P121	0.41	0.045	0.228	0.237	0	0.195	0	0	0.111	0.04	0.072	0.001	0.02	0.094	0.057	0.314	0.192	0.094	0.16	0.362	0.237	0.108	0.112	0.166	0.253	0.611
CGGA_1033	0.2	0.073	0.227	0.174	0	0.134	0.03	0	0.155	0.062	0.026	0.09	0.051	0.083	0.053	0.264	0.064	0.09	0.013	0.17	0.287	0.1	0.122	0.17	0.237	0.44
CGGA_1400	0.15	0	0.108	0.222	0	0.252	0.1	0.211	0.003	0.261	0.061	0.066	0.065	0.099	0.084	0.025	0.163	0.189	0.09	0.136	0.241	0.165	0.139	0.192	0.199	0.584

## Sheet: Fig.2G
Tag	p.value	HR	95%CI_lower	95%CI_upper	SampleSize
KICH	0.0139422	1.95822	1.14606	3.34593	64
LGG	2.5e-13	1.66031	1.44952	1.90175	506
TGCT	0.249692	1.44523	0.771992	2.70559	134
UVM	0.192161	1.23274	0.90014	1.68824	80
MESO	0.000891366	1.20369	1.079	1.34278	84
CHOL	0.241321	1.14431	0.913299	1.43376	36
CESC	0.0446954	1.1405	1.00312	1.2967	291
ACC	0.131963	1.13521	0.962536	1.33887	79
BLCA	0.00062802	1.12582	1.05188	1.20497	406
OV	0.061456	1.09504	0.995652	1.20436	374
GBM	0.331198	1.08147	0.923431	1.26656	160
STAD	0.124957	1.07544	0.980024	1.18015	353
PAAD	0.293101	1.07098	0.942458	1.21702	176
READ	0.672112	1.05835	0.813902	1.37623	159
LIHC	0.455238	1.05108	0.922248	1.1979	365
THCA	0.778069	1.04041	0.789892	1.37037	501
LUAD	0.371728	1.03594	0.958708	1.1194	500
KIRC	0.524386	1.03264	0.93541	1.13998	528
HNSC	0.64375	1.01766	0.944895	1.09602	499
BRCA	0.909676	1.00543	0.915573	1.10411	1076
LAML	0.96296	0.995408	0.819675	1.20882	130
LUSC	0.817567	0.991745	0.924295	1.06412	494
SARC	0.812119	0.990797	0.918065	1.06929	259
KIRP	0.860755	0.987867	0.861906	1.13223	285
COAD	0.835852	0.987198	0.873927	1.11515	438
UCEC	0.784108	0.982396	0.86518	1.11549	541
UCS	0.752705	0.96185	0.755135	1.22515	55
ESCA	0.181575	0.924228	0.823327	1.03749	161
SKCM	0.00603843	0.913664	0.856632	0.974492	452
DLBC	0.701545	0.909459	0.559743	1.47767	47
PRAD	0.677894	0.894611	0.528932	1.51311	495
PCPG	0.576565	0.861135	0.509539	1.45534	179

[truncated: 5 more sheets: Fig.4A, Fig.4D, Fig.4F, Fig.4G, Fig.5F-G]
